# Supplementary material for: Longitudinal Patterns of the Tip-of-the-Tongue Phenomenon in People With Subjective Cognitive Complaints and Mild Cognitive Impairment
Source: Front Psychol. 2020 Mar 13;11:425. doi: 10.3389/fpsyg.2020.00425 (PMC7083146; doi:10.3389/fpsyg.2020.00425)
Supplement: Supplementary file 2 [file Data_Sheet_2.zip]

Archive with 10 entries (7 files):
- Supplementary_Material_2/
- Supplementary_Material_2/.DS_Store
- __MACOSX/
- __MACOSX/Supplementary_Material_2/
- __MACOSX/Supplementary_Material_2/._.DS_Store
- Supplementary_Material_2/PDL_DS.xlsx
- __MACOSX/Supplementary_Material_2/._PDL_DS.xlsx
- Supplementary_Material_2/SuppMaterials.Rmd 2
- __MACOSX/Supplementary_Material_2/._SuppMaterials.Rmd 2
- __MACOSX/._Supplementary_Material_2
