# Supplementary material for: Longitudinal Patterns of the Tip-of-the-Tongue Phenomenon in People With Subjective Cognitive Complaints and Mild Cognitive Impairment
Source: Front Psychol. 2020 Mar 13;11:425. doi: 10.3389/fpsyg.2020.00425 (PMC7083146; doi:10.3389/fpsyg.2020.00425)
Supplement: Supplementary file 2 [file Data_Sheet_2.zip › Supplementary_Material_2/PDL_DS.xlsx]

## Sheet: PDL_DS
	Subject	MEJORA_ESTABLE_EMPEORA	MESES_PRIM_TERC_EV	Total_ensayos	DEM_SEX_EV1	DEM_EDAD_EV1	DEM_AÑOSESC_EV1	VOCAB_WAIS_EV1	ASSESSMENT	TOTAL_CORRECTOS	TOTAL_NO_SABE	TOTAL_PDL	TOTAL_PDL_POSITIVOS	TOTAL_PDL_NEGATIVOS	TOTAL_ERRORES	TOTAL_PDL_RESUELTOS	PROPORCION_PDL_RESUELTOS	PROPORCION_PDL_RESUELTOS_ARCSEN	FEELING_OF_KNOWING	KNOWLEDGE_OF_NAME	SEMANTIC_ACCESS_PROPORTION	SEMANTIC_ACCESS_PROPORTION_ARCSEN	PHONOLOGICAL_ACCESS_PROPORTION	PHONOLOGICAL_ACCESS_PROPORTION_ARCSEN	FAMILIARITY	FLUIDEZ_SEMANTICA
1	1001	5	39	NA	2	68	4	30	1	NA	NA	NA	NA	NA	NA	NA	NA	NA	NA	NA	NA	NA	NA	NA	NA	11
2	1001	5	39	50	2	68	4	30	2	28	0	18	16	2	4	1	0.0625	0.0625407617964914	50	43	0.88	1.075862200454	NA	NA	231	6
3	1001	5	39	50	2	68	4	30	3	30	1	15	14	1	4	2	0.142857142857143	0.143347568905365	48	44	0.88	1.075862200454	0.681818181818182	0.750245243986521	217	8
4	1002	5	57	NA	2	78	3	18	1	NA	NA	NA	NA	NA	NA	NA	NA	NA	NA	NA	NA	NA	NA	NA	NA	11
5	1002	5	57	50	2	78	3	18	2	37	1	10	10	0	2	2	0.2	0.201357920790331	49	45	0.94	1.22263030552194	NA	NA	243	14
6	1002	5	57	50	2	78	3	18	3	32	2	13	10	3	3	5	0.5	0.523598775598299	48	38	0.84	0.9972832223718	0.761904761904762	0.866248908342051	218	11
7	1005	1	38	NA	1	66	7	30	1	NA	NA	NA	NA	NA	NA	NA	NA	NA	NA	NA	NA	NA	NA	NA	NA	15
8	1005	1	38	50	1	66	7	30	2	39	0	10	9	1	0	2	0.222222222222222	0.224093092301371	50	46	0.96	1.28700221758657	NA	NA	221	12
9	1005	1	38	50	1	66	7	30	3	39	0	9	9	0	2	2	0.222222222222222	0.224093092301371	50	46	0.96	1.28700221758657	0.8125	0.948427838239876	215	12
10	1006	3	44	NA	2	62	8	22	1	NA	NA	NA	NA	NA	NA	NA	NA	NA	NA	NA	NA	NA	NA	NA	NA	17
11	1006	3	44	50	2	62	8	22	2	39	0	11	9	2	0	3	0.333333333333333	0.339836909454122	50	45	0.96	1.28700221758657	NA	NA	238	12
12	1006	3	44	50	2	62	8	22	3	40	1	8	8	0	1	4	0.5	0.523598775598299	48	45	0.96	1.28700221758657	0.833333333333333	0.985110783337746	238	12
13	1007	1	49	50	2	69	7	56	1	43	2	4	4	0	1	2	0.5	0.523598775598299	50	45	0.94	1.22263030552194	0.914893617021277	1.15524431881044	180	16
14	1007	1	49	NA	2	69	7	56	2	NA	NA	5	5	0	NA	3	0.6	0.643501108793284	NA	NA	NA	NA	0.914893617021277	1.15524431881044	240	22
15	1007	1	49	50	2	69	7	56	3	35	1	12	12	0	2	4	0.333333333333333	0.339836909454122	49	43	0.94	1.22263030552194	0.74468085106383	0.840056530912845	240	22
16	1008	3	49	50	2	64	7	32	1	34	2	11	11	0	3	8	0.727272727272727	0.814339942126525	50	37	0.9	1.11976951499863	0.755555555555556	0.85650177216265	184	12
17	1008	3	49	50	2	64	7	32	2	38	3	9	9	0	0	3	0.333333333333333	0.339836909454122	48	44	0.94	1.22263030552194	0.755555555555556	0.85650177216265	246	17
18	1008	3	49	50	2	64	7	32	3	16	0	34	27	7	0	2	0.0740740740740741	0.0741419822337629	50	41	0.86	1.03526967248051	0.372093023255814	0.381262942426247	246	17
19	1009	1	46	50	2	75	9	38	1	45	0	3	3	0	2	1	0.333333333333333	0.339836909454122	50	47	0.96	1.28700221758657	0.9375	1.21537512510467	188	10
20	1009	1	46	50	2	75	9	38	2	41	0	7	7	0	2	3	0.428571428571429	0.442911044073639	50	46	0.96	1.28700221758657	0.9375	1.21537512510467	244	6
21	1009	1	46	50	2	75	9	38	3	41	1	8	8	0	0	3	375	0.384396774495639	49	46	0.98	1.37046148447178	0.836734693877551	0.991292923922802	142	6
22	1014	1	45	50	2	60	8	43	1	47	0	3	3	0	0	1	0.333333333333333	0.339836909454122	50	49	1	1.5707963267949	0.94	1.22263030552194	189	15
23	1014	1	45	50	2	60	8	43	2	38	0	8	8	0	4	4	0.5	0.523598775598299	50	42	0.92	1.16808048521424	0.94	1.22263030552194	249	25
24	1014	1	45	50	2	60	8	43	3	45	0	5	5	0	0	3	0.6	0.643501108793284	50	47	1	1.5707963267949	0.9	1.11976951499863	250	23
25	1015	5	35	50	2	65	14	66	1	44	1	4	3	1	1	2	0.666666666666667	0.729727656226966	49	45	0.94	1.22263030552194	0.936170212765957	1.21157319751011	173	20
26	1015	5	35	50	2	65	14	66	2	42	0	7	7	0	1	3	0.428571428571429	0.442911044073639	50	46	0.98	1.37046148447178	0.936170212765957	1.21157319751011	230	21
27	1015	5	35	50	2	65	14	66	3	43	0	7	7	0	0	6	0.857142857142857	1.02969680083775	50	44	1	1.5707963267949	0.86	1.03526967248051	231	26
28	1017	1	38	50	2	71	9	46	1	41	0	7	7	0	2	3	0.428571428571429	0.442911044073639	50	45	0.96	1.28700221758657	0.854166666666667	1.02394615783823	168	17
29	1017	1	38	50	2	71	9	46	2	31	0	18	18	0	1	2	0.111111111111111	0.111341014340964	50	47	0.98	1.37046148447178	0.854166666666667	1.02394615783823	250	13
30	1017	1	38	50	2	71	9	46	3	30	2	15	15	0	3	5	0.333333333333333	0.339836909454122	48	41	0.9	1.11976951499863	0.666666666666667	0.729727656226966	244	10
31	1020	1	34	50	2	56	7	51	1	36	7	7	7	0	0	4	0.571428571428571	0.60824557891021	43	39	0.86	1.03526967248051	0.837209302325581	0.992160191683592	168	17
32	1020	1	34	50	2	56	7	51	2	38	3	8	7	1	1	1	0.142857142857143	0.143347568905365	47	44	0.9	1.11976951499863	0.837209302325581	0.992160191683592	234	14
33	1020	1	34	50	2	56	7	51	3	38	1	10	9	1	1	3	0.333333333333333	0.339836909454122	49	44	0.94	1.22263030552194	0.808510638297872	0.941616841674364	240	21
34	1021	1	45	50	2	58	7	58	1	45	1	2	2	0	2	1	0.5	0.523598775598299	49	46	0.94	1.22263030552194	0.957446808510638	1.2780218082064	200	18
35	1021	1	45	50	2	58	7	58	2	43	0	7	7	0	0	1	0.142857142857143	0.143347568905365	50	49	1	1.5707963267949	0.957446808510638	1.2780218082064	234	15
36	1021	1	45	50	2	58	7	58	3	46	0	4	4	0	0	2	0.5	0.523598775598299	48	48	1	1.5707963267949	0.92	1.16808048521424	199	20
37	1027	1	50	50	2	67	9	66	1	48	0	2	2	0	0	1	0.5	0.523598775598299	50	49	1	1.5707963267949	0.96	1.28700221758657	200	19
38	1027	1	50	50	2	67	9	66	2	47	0	2	2	0	1	1	0.5	0.523598775598299	50	49	0.98	1.37046148447178	0.96	1.28700221758657	248	22
39	1027	1	50	50	2	67	9	66	3	46	0	4	4	0	0	3	0.75	0.848062078981481	50	47	1	1.5707963267949	0.92	1.16808048521424	249	21
40	1028	5	47	50	1	62	9	49	1	25	6	16	16	0	3	6	375	0.384396774495639	47	36	0.82	0.961411018764102	0.609756097560976	0.655752825757766	172	12
41	1028	5	47	50	1	62	9	49	2	33	1	13	13	0	3	2	0.153846153846154	0.154459598484184	48	46	0.92	1.16808048521424	0.609756097560976	0.655752825757766	241	9
42	1028	5	47	50	1	62	9	49	3	38	1	11	11	0	0	1	0.0909090909090909	0.0910347780374151	49	48	0.98	1.37046148447178	0.775510204081633	0.887522829602761	250	13
43	1029	2	36	50	2	59	9	39	1	47	1	0	0	0	2	0	NA	NA	48	47	0.94	1.22263030552194	1	1.5707963267949	200	12
44	1029	2	36	50	2	59	9	39	2	45	0	4	4	0	1	2	0.5	0.523598775598299	48	47	0.98	1.37046148447178	1	1.5707963267949	247	11
45	1029	2	36	50	2	59	9	39	3	42	0	7	7	0	1	4	0.571428571428571	0.60824557891021	50	45	0.98	1.37046148447178	0.857142857142857	1.02969680083775	250	15
46	1032	1	42	50	2	73	7	48	1	41	0	8	8	0	1	6	0.75	0.848062078981481	50	43	0.98	1.37046148447178	0.836734693877551	0.991292923922802	178	14
47	1032	1	42	50	2	73	7	48	2	36	1	13	13	0	0	5	0.384615384615385	0.394791119699762	49	44	0.98	1.37046148447178	0.836734693877551	0.991292923922802	234	15
48	1032	1	42	50	2	73	7	48	3	37	0	13	13	0	0	1	0.0769230769230769	0.0769991406568236	50	49	1	1.5707963267949	0.74	0.833070358341648	250	15
49	1033	1	42	50	2	60	7	48	1	35	2	12	12	0	1	3	0.25	0.252680255142079	48	44	0.94	1.22263030552194	0.74468085106383	0.840056530912845	178	15
50	1033	1	42	50	2	60	7	48	2	39	0	11	11	0	0	1	0.0909090909090909	0.0910347780374151	50	49	1	1.5707963267949	0.74468085106383	0.840056530912845	248	19
51	1033	1	42	50	2	60	7	48	3	31	0	19	19	0	0	4	0.210526315789474	0.212113310479229	50	46	1	1.5707963267949	0.62	0.668742703202372	NA	NA
52	1035	1	40	50	2	50	7	43	1	27	7	11	11	0	3	2	0.181818181818182	0.182835136992909	44	38	0.76	0.863313115015554	0.710526315789474	0.79024588477539	186	15
53	1035	1	40	50	2	50	7	43	2	26	3	21	21	0	0	5	0.238095238095238	0.240404216769259	47	42	0.94	1.22263030552194	0.710526315789474	0.79024588477539	239	15
54	1035	1	40	50	2	50	7	43	3	37	5	8	8	0	0	2	0.25	0.252680255142079	45	43	0.9	1.11976951499863	0.822222222222222	0.965304423548888	240	18
55	1036	1	47	50	2	58	12	70	1	50	0	0	0	0	0	0	NA	NA	50	50	1	1.5707963267949	1	1.5707963267949	195	20
56	1036	1	47	50	2	58	12	70	2	50	0	0	0	0	1	0	NA	NA	50	50	1	1.5707963267949	1	1.5707963267949	250	23
57	1036	1	47	NA	2	58	12	70	NA	NA	NA	NA	NA	NA	NA	NA	NA	NA	NA	NA	NA	NA	NA	NA	NA	NA
58	1039	2	42	50	2	51	9	61	1	44	1	5	5	0	0	0	0	0	49	49	0.98	1.37046148447178	0.897959183673469	1.11510995862781	189	18
59	1039	2	42	50	2	51	9	61	2	39	1	10	10	0	0	4	0.4	0.411516846067488	49	45	0.98	1.37046148447178	0.897959183673469	1.11510995862781	211	20
60	1039	2	42	NA	2	51	9	61	3	NA	NA	NA	NA	NA	NA	NA	NA	NA	NA	NA	NA	NA	NA	NA	NA	NA
61	1040	5	42	50	1	62	5	38	1	35	5	7	7	0	3	0	0	0	46	42	0.84	0.9972832223718	0.833333333333333	0.985110783337746	184	15
62	1040	5	42	50	1	62	5	38	2	28	2	18	18	0	2	4	0.222222222222222	0.224093092301371	49	42	0.92	1.16808048521424	0.833333333333333	0.985110783337746	241	16
63	1040	5	42	NA	1	62	5	38	3	NA	NA	NA	NA	NA	NA	NA	NA	NA	NA	NA	NA	NA	NA	NA	NA	NA
64	1042	1	32	50	1	63	20	68	1	44	0	6	6	0	0	4	0.666666666666667	0.729727656226966	50	46	1	1.5707963267949	0.88	1.075862200454	194	23
65	1042	1	32	50	1	63	20	68	2	43	0	6	6	0	1	4	0.666666666666667	0.729727656226966	50	45	0.98	1.37046148447178	0.88	1.075862200454	249	21
66	1042	1	32	50	1	63	20	68	3	45	0	5	5	0	0	3	0.6	0.643501108793284	50	47	1	1.5707963267949	0.9	1.11976951499863	250	30
67	1043	5	35	50	1	60	10	48	1	41	6	2	2	0	0	1	0.5	0.523598775598299	44	42	0.86	1.03526967248051	0.953488372093023	1.26460448122119	167	17
68	1043	5	35	50	1	60	10	48	2	33	0	14	14	0	3	4	0.285714285714286	0.289751701436047	50	43	0.94	1.22263030552194	0.953488372093023	1.26460448122119	172	19
69	1043	5	35	50	1	60	10	48	3	40	0	10	10	0	0	0	0	0	50	50	1	1.5707963267949	0.8	0.927295218001612	212	12
70	1045	1	42	50	1	65	7	63	1	45	1	4	4	0	0	2	0.5	0.523598775598299	49	47	0.98	1.37046148447178	0.918367346938776	1.16393484625273	200	17
71	1045	1	42	50	1	65	7	63	2	43	0	5	5	0	2	3	0.6	0.643501108793284	50	45	0.96	1.28700221758657	0.918367346938776	1.16393484625273	229	22
72	1045	1	42	NA	1	65	7	63	3	NA	NA	NA	NA	NA	NA	NA	NA	NA	NA	NA	NA	NA	NA	NA	NA	NA
73	1046	1	35	50	2	66	7	48	1	42	0	8	8	0	0	4	0.5	0.523598775598299	50	46	1	1.5707963267949	0.84	0.9972832223718	192	10
74	1046	1	35	50	2	66	7	48	2	40	0	9	9	0	1	3	0.333333333333333	0.339836909454122	50	46	0.98	1.37046148447178	0.84	0.9972832223718	204	12
75	1046	1	35	50	2	66	7	48	3	40	0	10	10	0	0	3	0.3	0.304692654015397	50	47	1	1.5707963267949	0.8	0.927295218001612	229	15
76	1047	1	35	50	2	52	20	66	1	36	0	7	7	0	7	1	0.142857142857143	0.143347568905365	50	44	0.86	1.03526967248051	0.837209302325581	0.992160191683592	198	21
77	1047	1	35	50	2	52	20	66	2	33	0	16	16	0	1	1	0.0625	0.0625407617964914	50	48	0.98	1.37046148447178	0.837209302325581	0.992160191683592	238	22
78	1047	1	35	50	2	52	20	66	3	37	0	13	13	0	0	2	0.153846153846154	0.154459598484184	50	48	1	1.5707963267949	0.74	0.833070358341648	234	20
79	1058	4	38	NA	2	81	12	63	1	NA	NA	NA	NA	NA	NA	NA	NA	NA	NA	NA	NA	NA	NA	NA	190	16
80	1058	4	38	50	2	81	12	63	2	24	4	16	12	4	5	3	0.25	0.252680255142079	46	37	0.72	0.80380231893303	NA	NA	224	22
81	1058	4	38	50	2	81	12	63	3	27	17	6	6	0	0	2	0.333333333333333	0.339836909454122	33	31	0.66	0.72081876087009	0.818181818181818	0.958241588455558	189	11
82	1060	1	39	50	1	67	12	65	1	47	0	2	2	0	0	0	0	0	50	50	0.98	1.37046148447178	0.959183673469388	1.28410118898417	199	17
83	1060	1	39	50	1	67	12	65	2	39	0	8	8	0	2	1	125	0.125327831168065	50	47	0.94	1.22263030552194	0.959183673469388	1.28410118898417	230	14
84	1060	1	39	50	1	67	12	65	3	44	0	6	6	0	0	2	0.333333333333333	0.339836909454122	50	48	1	1.5707963267949	0.88	1.075862200454	250	17
85	1063	1	40	50	2	65	12	63	1	44	1	5	5	0	0	0	0	0	47	49	0.98	1.37046148447178	0.897959183673469	1.11510995862781	199	20
86	1063	1	40	50	2	65	12	63	2	44	0	6	6	0	0	2	0.333333333333333	0.339836909454122	50	48	1	1.5707963267949	0.897959183673469	1.11510995862781	228	21
87	1063	1	40	50	2	65	12	63	3	48	0	2	2	0	0	0	0	0	50	50	1	1.5707963267949	0.96	1.28700221758657	238	17
88	1064	1	37	50	1	56	8	55	1	46	1	3	3	0	0	2	0.666666666666667	0.729727656226966	49	47	0.98	1.37046148447178	0.938775510204082	1.21905882660945	197	20
89	1064	1	37	50	1	56	8	55	2	46	1	3	3	0	0	1	0.333333333333333	0.339836909454122	49	48	0.98	1.37046148447178	0.938775510204082	1.21905882660945	208	24
90	1064	1	37	50	1	56	8	55	3	49	0	0	0	0	0	0	NA	NA	50	49	0.98	1.37046148447178	1	1.5707963267949	89	21
91	1066	1	37	50	1	57	10	66	1	45	1	4	4	0	0	0	0	0	49	49	0.98	1.37046148447178	0.918367346938776	1.16393484625273	172	25
92	1066	1	37	50	1	57	10	66	2	42	0	8	8	0	0	0	0	0	50	50	1	1.5707963267949	0.918367346938776	1.16393484625273	203	30
93	1066	1	37	50	1	57	10	66	3	43	0	7	7	0	0	3	0.428571428571429	0.442911044073639	50	47	1	1.5707963267949	0.86	1.03526967248051	248	25
94	1067	1	39	50	2	67	8	47	1	36	1	11	10	1	2	3	0.3	0.304692654015397	49	43	0.92	1.16808048521424	0.782608695652174	0.898845430298983	198	14
95	1067	1	39	50	2	67	8	47	2	33	1	12	12	0	4	1	0.0833333333333333	0.083430086610615	49	45	0.9	1.11976951499863	0.782608695652174	0.898845430298983	206	18
96	1067	1	39	50	2	67	8	47	3	38	2	10	10	0	0	3	0.3	0.304692654015397	49	45	0.96	1.28700221758657	0.791666666666667	0.91353217354938	237	18
97	1070	1	35	50	1	53	19	75	1	27	10	8	6	2	4	0	0	0	39	33	0.66	0.72081876087009	0.818181818181818	0.958241588455558	128	22
98	1070	1	35	50	1	53	19	75	2	29	2	14	13	1	5	0	0	0	48	42	0.84	0.9972832223718	0.818181818181818	0.958241588455558	173	27
99	1070	1	35	50	1	53	19	75	3	32	7	11	11	0	0	0	0	0	43	43	0.86	1.03526967248051	0.744186046511628	0.839315468946335	154	28
100	1076	1	32	50	2	60	15	55	1	49	1	0	0	0	0	0	NA	NA	49	49	0.98	1.37046148447178	1	1.5707963267949	197	18
101	1076	1	32	50	2	60	15	55	2	48	0	2	2	0	0	1	0.5	0.523598775598299	50	49	1	1.5707963267949	1	1.5707963267949	250	19
102	1076	1	32	50	2	60	15	55	3	48	0	2	2	0	0	1	0.5	0.523598775598299	50	49	1	1.5707963267949	0.96	1.28700221758657	250	16
103	1079	1	32	50	1	82	7	48	1	17	21	11	11	0	1	1	0.0909090909090909	0.0910347780374151	29	27	0.56	0.594385800001062	0.607142857142857	0.652459897318077	171	8
104	1079	1	32	50	1	82	7	48	2	5	4	39	32	7	2	2	0.0625	0.0625407617964914	46	35	0.74	0.833070358341648	0.607142857142857	0.652459897318077	197	10
105	1079	1	32	50	1	82	7	48	3	3	8	36	32	4	2	2	0.0625	0.0625407617964914	42	33	0.7	0.775397496610753	0.0857142857142857	0.0858195905058957	227	10
106	1080	1	35	50	1	55	10	60	1	32	12	3	3	0	3	0	0	0	39	36	0.7	0.775397496610753	0.914285714285714	1.15374103250912	180	23
107	1080	1	35	50	1	55	10	60	2	35	6	8	8	0	1	2	0.25	0.252680255142079	45	41	0.86	1.03526967248051	0.914285714285714	1.15374103250912	199	25
108	1080	1	35	50	1	55	10	60	3	44	3	3	3	0	0	2	0.666666666666667	0.729727656226966	47	45	0.94	1.22263030552194	0.936170212765957	1.21157319751011	194	28
109	1089	5	34	50	1	68	15	58	1	33	1	13	13	0	2	1	0.0769230769230769	0.0769991406568236	49	46	0.92	1.16808048521424	0.717391304347826	0.800050544029733	246	21
110	1089	5	34	50	1	68	15	58	2	35	0	14	14	0	1	0	0	0	50	50	0.98	1.37046148447178	0.717391304347826	0.800050544029733	249	13
111	1089	5	34	50	1	68	15	58	3	38	0	12	12	0	0	0	0	0	50	50	1	1.5707963267949	0.76	0.863313115015554	250	21
112	1095	3	40	50	1	80	4	48	1	33	4	11	11	0	2	2	0.181818181818182	0.182835136992909	46	42	0.88	1.075862200454	0.75	0.848062078981481	248	9
113	1095	3	40	50	1	80	4	48	2	27	0	22	20	2	1	0	0	0	50	47	0.94	1.22263030552194	0.75	0.848062078981481	246	7
114	1095	3	40	NA	1	80	4	48	3	NA	NA	NA	NA	NA	NA	NA	NA	NA	NA	NA	NA	NA	NA	NA	NA	NA
115	1097	3	42	50	2	59	10	36	1	25	0	22	22	0	3	3	0.136363636363636	0.136789826924246	50	46	0.94	1.22263030552194	0.531914893617021	0.560860298563716	174	19
116	1097	3	42	50	2	59	10	36	2	31	1	16	16	0	2	1	0.0625	0.0625407617964914	49	46	0.94	1.22263030552194	0.531914893617021	0.560860298563716	187	13
117	1097	3	42	50	2	59	10	36	3	26	1	21	20	1	2	2	0.1	0.10016742116156	49	44	0.92	1.16808048521424	0.565217391304348	0.600696752935931	200	13
118	1098	5	35	50	2	68	7	42	1	28	19	1	1	0	2	1	1	1.5707963267949	31	28	0.58	0.618728690672251	0.96551724137931	1.30742291067806	218	17
119	1098	5	35	50	2	68	7	42	2	27	12	7	6	1	4	2	0.333333333333333	0.339836909454122	38	32	0.66	0.72081876087009	0.96551724137931	1.30742291067806	171	20
120	1098	5	35	50	2	68	7	42	3	39	8	3	3	0	0	1	0.333333333333333	0.339836909454122	42	41	0.84	0.9972832223718	0.928571428571429	1.19054512010196	181	20
121	1102	5	42	50	2	60	10	45	1	32	9	5	5	0	4	2	0.4	0.411516846067488	40	36	0.74	0.833070358341648	0.864864864864865	1.04488111825619	229	17
122	1102	5	42	50	2	60	10	45	2	27	7	12	10	2	3	1	0.1	0.10016742116156	43	36	0.74	0.833070358341648	0.864864864864865	1.04488111825619	232	16
123	1102	5	42	50	2	60	10	45	3	33	0	13	10	3	4	2	0.2	0.201357920790331	50	42	0.86	1.03526967248051	0.767441860465116	0.874841446767866	232	14
124	1105	2	46	50	2	71	10	46	1	48	0	2	2	0	0	1	0.5	0.523598775598299	50	49	1	1.5707963267949	0.96	1.28700221758657	244	18
125	1105	2	46	50	2	71	10	46	2	44	1	5	4	1	0	2	0.5	0.523598775598299	49	46	0.96	1.28700221758657	0.96	1.28700221758657	236	15
126	1105	2	46	50	2	71	10	46	3	47	0	3	3	0	0	2	0.666666666666667	0.729727656226966	50	48	1	1.5707963267949	0.94	1.22263030552194	217	20
127	1110	1	40	50	1	79	13	48	1	27	0	19	19	0	4	4	0.210526315789474	0.212113310479229	50	42	0.92	1.16808048521424	0.58695652173913	0.627294544147551	241	11
128	1110	1	40	50	1	79	13	48	2	24	0	25	25	0	1	5	0.2	0.201357920790331	50	44	0.98	1.37046148447178	0.58695652173913	0.627294544147551	243	12
129	1110	1	40	NA	1	79	13	48	3	NA	NA	NA	NA	NA	NA	NA	NA	NA	NA	NA	NA	NA	NA	NA	NA	NA
130	1112	1	44	50	2	72	4	51	1	34	4	12	12	0	0	3	0.25	0.252680255142079	46	43	0.92	1.16808048521424	0.739130434782609	0.831778447780979	230	20
131	1112	1	44	50	2	72	4	51	2	32	4	12	12	0	1	3	0.25	0.252680255142079	46	41	0.88	1.075862200454	0.739130434782609	0.831778447780979	214	25
132	1112	1	44	50	2	72	4	51	3	33	0	17	16	1	0	4	0.25	0.252680255142079	50	45	0.98	1.37046148447178	0.673469387755102	0.738892152894681	242	25
133	1115	1	40	50	2	61	7	58	1	40	2	7	7	0	1	2	0.285714285714286	0.289751701436047	48	45	0.94	1.22263030552194	0.851063829787234	1.01800808138522	245	19
134	1115	1	40	50	2	61	7	58	2	38	2	9	9	0	0	0	0	0	48	47	0.94	1.22263030552194	0.851063829787234	1.01800808138522	241	19
135	1115	1	40	NA	2	61	7	58	3	NA	NA	NA	NA	NA	NA	NA	NA	NA	NA	NA	NA	NA	NA	NA	NA	NA
136	1118	1	33	50	1	68	10	65	1	41	0	8	8	0	1	5	625	0.675131532937032	50	44	0.98	1.37046148447178	0.836734693877551	0.991292923922802	244	14
137	1118	1	33	50	1	68	10	65	2	39	0	9	9	0	2	2	0.222222222222222	0.224093092301371	50	46	0.96	1.28700221758657	0.836734693877551	0.991292923922802	249	13
138	1118	1	33	50	1	68	10	65	3	45	0	5	5	0	0	1	0.2	0.201357920790331	50	49	1	1.5707963267949	0.9	1.11976951499863	249	13
139	1119	1	33	50	2	73	12	49	1	41	0	7	7	0	2	1	0.142857142857143	0.143347568905365	50	47	0.96	1.28700221758657	0.854166666666667	1.02394615783823	250	16
140	1119	1	33	50	2	73	12	49	2	45	0	5	5	0	0	3	0.6	0.643501108793284	50	47	1	1.5707963267949	0.854166666666667	1.02394615783823	248	19
141	1119	1	33	50	2	73	12	49	3	48	0	2	2	0	0	2	1	1.5707963267949	50	48	1	1.5707963267949	0.96	1.28700221758657	248	19
142	1120	1	40	50	2	76	15	56	1	37	0	12	12	0	1	3	0.25	0.252680255142079	50	46	0.98	1.37046148447178	0.755102040816326	0.855809748758018	236	19
143	1120	1	40	50	2	76	15	56	2	27	4	17	16	1	1	2	125	0.125327831168065	48	41	0.86	1.03526967248051	0.755102040816326	0.855809748758018	170	14
144	1120	1	40	NA	2	76	15	56	3	NA	NA	NA	NA	NA	NA	NA	NA	NA	NA	NA	NA	NA	NA	NA	NA	NA
145	1123	1	43	50	1	66	15	68	1	38	8	2	2	0	2	0	0	0	42	40	0.8	0.927295218001612	0.95	1.25323589750338	229	25
146	1123	1	43	50	1	66	15	68	2	40	2	8	8	0	0	1	125	0.125327831168065	49	47	0.96	1.28700221758657	0.95	1.25323589750338	240	29
147	1123	1	43	50	1	66	15	68	3	40	1	9	9	0	0	1	0.111111111111111	0.111341014340964	49	48	0.98	1.37046148447178	0.816326530612245	0.955022143650914	219	28
148	1127	1	32	50	2	53	15	65	1	48	0	2	2	0	0	1	0.5	0.523598775598299	50	49	1	1.5707963267949	0.96	1.28700221758657	241	30
149	1127	1	32	50	2	53	15	65	2	48	0	1	1	0	1	0	0	0	50	49	0.98	1.37046148447178	0.96	1.28700221758657	249	22
150	1127	1	32	NA	2	53	15	65	3	NA	NA	NA	NA	NA	NA	NA	NA	NA	NA	NA	NA	NA	NA	NA	249	22
151	1132	1	40	50	2	77	15	53	1	23	12	13	10	3	2	0	0	0	38	33	0.66	0.72081876087009	0.696969696969697	0.771162998894462	242	17
152	1132	1	40	50	2	77	15	53	2	21	11	12	11	1	0	2	0.181818181818182	0.182835136992909	39	31	0.64	0.694498265626556	0.696969696969697	0.771162998894462	189	14
153	1132	1	40	NA	2	77	15	53	3	NA	NA	NA	NA	NA	NA	NA	NA	NA	NA	NA	NA	NA	NA	NA	NA	NA
154	1133	1	48	50	2	50	14	64	1	40	1	8	8	0	1	3	375	0.384396774495639	49	45	0.96	1.28700221758657	0.833333333333333	0.985110783337746	241	23
155	1133	1	48	50	2	50	14	64	2	33	4	12	12	0	1	6	0.5	0.523598775598299	47	39	0.9	1.11976951499863	0.833333333333333	0.985110783337746	202	25
156	1133	1	48	50	2	50	14	64	3	38	0	11	11	0	1	3	0.272727272727273	0.276226630763592	50	46	0.98	1.37046148447178	0.775510204081633	0.887522829602761	243	16
157	1134	2	39	50	1	64	10	53	1	42	2	5	5	0	1	2	0.4	0.411516846067488	48	45	0.94	1.22263030552194	0.893617021276596	1.10534039227418	243	15
158	1134	2	39	50	1	64	10	53	2	41	1	6	6	0	2	1	0.166666666666667	0.167448079219689	49	46	0.94	1.22263030552194	0.893617021276596	1.10534039227418	223	15
159	1134	2	39	50	1	64	10	53	3	41	1	5	5	0	3	1	0.2	0.201357920790331	49	46	0.92	1.16808048521424	0.891304347826087	1.10021386458538	212	14
160	1135	3	39	NA	1	70	10	46	1	NA	NA	NA	NA	NA	NA	NA	NA	NA	NA	NA	NA	NA	NA	NA	233	13
161	1135	3	39	50	1	70	10	46	2	33	5	8	8	0	4	2	0.25	0.252680255142079	45	39	0.82	0.961411018764102	NA	NA	226	21
162	1135	3	39	50	1	70	10	46	3	36	2	9	9	0	3	3	0.333333333333333	0.339836909454122	48	43	0.9	1.11976951499863	0.8	0.927295218001612	207	11
163	1140	1	40	50	2	62	10	55	1	48	0	0	0	0	2	0	NA	NA	50	48	0.96	1.28700221758657	1	1.5707963267949	250	21
164	1140	1	40	50	2	62	10	55	2	48	0	2	2	0	0	1	0.5	0.523598775598299	50	49	1	1.5707963267949	1	1.5707963267949	240	20
165	1140	1	40	NA	2	62	10	55	3	NA	NA	NA	NA	NA	NA	NA	NA	NA	NA	NA	NA	NA	NA	NA	NA	NA
166	1144	1	39	50	2	52	20	70	1	41	2	4	4	0	3	2	0.5	0.523598775598299	48	43	0.9	1.11976951499863	0.911111111111111	1.14597189931601	246	21
167	1144	1	39	50	2	52	20	70	2	44	1	5	5	0	0	2	0.4	0.411516846067488	49	47	0.98	1.37046148447178	0.911111111111111	1.14597189931601	234	30
168	1144	1	39	50	2	52	20	70	3	43	0	7	7	0	0	3	0.428571428571429	0.442911044073639	50	47	1	1.5707963267949	0.86	1.03526967248051	244	26
169	1147	1	39	50	2	73	10	46	1	24	12	10	10	0	4	6	0.6	0.643501108793284	39	29	0.68	0.747762634659921	0.705882352941177	0.783668056138769	235	24
170	1147	1	39	50	2	73	10	46	2	18	12	17	16	1	2	3	0.1875	0.188616386175404	38	31	0.68	0.747762634659921	0.705882352941177	0.783668056138769	215	19
171	1147	1	39	50	2	73	10	46	3	20	5	23	21	2	2	3	0.142857142857143	0.143347568905365	44	40	0.82	0.961411018764102	0.48780487804878	0.509573386691872	221	11
172	1149	1	39	50	1	71	10	54	1	39	5	4	4	0	2	1	0.25	0.252680255142079	45	42	0.86	1.03526967248051	0.906976744186046	1.13604959765296	242	13
173	1149	1	39	50	1	71	10	54	2	34	7	6	5	1	2	1	0.2	0.201357920790331	43	38	0.78	0.894665817234235	0.906976744186046	1.13604959765296	189	14
174	1149	1	39	50	1	71	10	54	3	38	2	7	7	0	3	1	0.142857142857143	0.143347568905365	48	44	0.9	1.11976951499863	0.844444444444444	1.0055271427759	245	15
175	1150	4	40	50	1	73	13	59	1	26	7	9	9	0	8	1	0.111111111111111	0.111341014340964	42	37	0.7	0.775397496610753	0.742857142857143	0.837328208610349	235	16
176	1150	4	40	NA	1	73	13	59	2	NA	NA	NA	NA	NA	NA	NA	NA	NA	NA	NA	NA	NA	0.742857142857143	0.837328208610349	NA	9
177	1150	4	40	NA	1	73	13	59	3	NA	NA	NA	NA	NA	NA	NA	NA	NA	NA	NA	NA	NA	NA	NA	NA	NA
178	1153	1	42	50	2	53	18	58	1	43	1	3	3	0	3	2	0.666666666666667	0.729727656226966	49	44	0.92	1.16808048521424	0.934782608695652	1.20764658081098	236	25
179	1153	1	42	50	2	53	18	58	2	42	0	7	7	0	0	4	0.571428571428571	0.60824557891021	50	45	0.98	1.37046148447178	0.934782608695652	1.20764658081098	245	17
180	1153	1	42	50	2	53	18	58	3	45	0	5	5	0	0	4	0.8	0.927295218001612	50	46	1	1.5707963267949	0.9	1.11976951499863	236	17
181	1154	3	38	50	2	73	10	48	1	28	5	12	12	0	5	3	0.25	0.252680255142079	45	38	0.8	0.927295218001612	0.7	0.775397496610753	233	14
182	1154	3	38	50	2	73	10	48	2	40	2	8	8	0	0	3	375	0.384396774495639	48	45	0.96	1.28700221758657	0.7	0.775397496610753	246	11
183	1154	3	38	50	2	73	10	48	3	46	0	2	2	0	2	0	0	0	50	48	0.96	1.28700221758657	0.958333333333333	1.28110933279778	214	10
184	1158	5	37	50	2	75	18	57	1	47	0	2	2	0	1	0	0	0	50	49	0.98	1.37046148447178	0.959183673469388	1.28410118898417	250	16
185	1158	5	37	NA	2	75	18	57	2	NA	NA	NA	NA	NA	NA	NA	NA	NA	NA	NA	NA	NA	0.959183673469388	1.28410118898417	207	19
186	1158	5	37	50	2	75	18	57	3	47	0	3	3	0	0	1	0.333333333333333	0.339836909454122	50	49	1	1.5707963267949	0.94	1.22263030552194	239	16
187	1159	1	40	50	2	54	9	51	1	43	0	4	4	0	3	1	0.25	0.252680255142079	50	46	0.94	1.22263030552194	0.914893617021277	1.15524431881044	237	21
188	1159	1	40	50	2	54	9	51	2	46	0	4	4	0	0	1	0.25	0.252680255142079	50	49	1	1.5707963267949	0.914893617021277	1.15524431881044	NA	NA
189	1159	1	40	NA	2	54	9	51	3	NA	NA	NA	NA	NA	NA	NA	NA	NA	NA	NA	NA	NA	NA	NA	NA	NA
190	1161	4	38	50	1	81	11	44	1	28	5	14	13	1	3	3	0.230769230769231	0.232868178258082	45	38	0.82	0.961411018764102	0.682926829268293	0.751761852492428	244	13
191	1161	4	38	50	1	81	11	44	2	37	1	12	11	1	0	4	0.363636363636364	0.372168533960326	49	44	0.96	1.28700221758657	0.682926829268293	0.751761852492428	236	17
192	1161	4	38	50	1	81	11	44	3	37	2	10	9	1	1	2	0.222222222222222	0.224093092301371	48	45	0.92	1.16808048521424	0.804347826086957	0.934577008659145	230	13
193	1163	1	38	50	1	62	13	59	1	47	0	2	2	0	1	1	0.5	0.523598775598299	50	48	0.98	1.37046148447178	0.959183673469388	1.28410118898417	242	24
194	1163	1	38	50	1	62	13	59	2	37	0	12	11	1	1	3	0.272727272727273	0.276226630763592	50	45	0.96	1.28700221758657	0.959183673469388	1.28410118898417	239	22
195	1163	1	38	50	1	62	13	59	3	38	0	10	10	0	2	5	0.5	0.523598775598299	50	43	0.96	1.28700221758657	0.791666666666667	0.91353217354938	208	26
196	1164	1	39	50	2	67	12	39	1	45	0	3	3	0	2	2	0.666666666666667	0.729727656226966	50	46	0.96	1.28700221758657	0.9375	1.21537512510467	237	19
197	1164	1	39	50	2	67	12	39	2	42	4	3	3	0	0	2	0.666666666666667	0.729727656226966	47	43	0.9	1.11976951499863	0.9375	1.21537512510467	238	25
198	1164	1	39	50	2	67	12	39	3	47	1	1	1	0	1	1	1	1.5707963267949	49	47	0.96	1.28700221758657	0.979166666666667	1.36631612782636	233	20
199	1165	1	41	50	2	65	5	62	1	45	0	3	3	0	2	1	0.333333333333333	0.339836909454122	50	47	0.96	1.28700221758657	0.9375	1.21537512510467	235	25
200	1165	1	41	50	2	65	5	62	2	45	0	5	5	0	0	3	0.6	0.643501108793284	50	47	1	1.5707963267949	0.9375	1.21537512510467	229	21
201	1165	1	41	50	2	65	5	62	3	45	0	3	3	0	2	1	0.333333333333333	0.339836909454122	50	48	0.96	1.28700221758657	0.9375	1.21537512510467	202	26
202	1171	5	35	50	2	54	13	57	1	42	2	5	5	0	1	2	0.4	0.411516846067488	48	45	0.94	1.22263030552194	0.893617021276596	1.10534039227418	233	13
203	1171	5	35	50	2	54	13	57	2	38	2	10	9	1	0	3	0.333333333333333	0.339836909454122	48	44	0.94	1.22263030552194	0.893617021276596	1.10534039227418	233	14
204	1171	5	35	50	2	54	13	57	3	36	0	13	12	1	1	0	0	0	50	48	0.96	1.28700221758657	0.75	0.848062078981481	250	12
205	1172	1	46	50	2	73	3	43	1	46	2	2	2	0	0	0	0	0	48	48	0.96	1.28700221758657	0.958333333333333	1.28110933279778	232	17
206	1172	1	46	NA	2	73	3	43	2	NA	NA	NA	NA	NA	NA	NA	NA	NA	NA	NA	NA	NA	0.958333333333333	1.28110933279778	NA	16
207	1172	1	46	50	2	73	3	43	3	41	1	8	6	2	0	2	0.333333333333333	0.339836909454122	49	45	0.94	1.22263030552194	0.872340425531915	1.05996920176074	216	16
208	1173	5	33	50	2	74	10	45	1	21	9	19	18	1	1	0	0	0	41	39	0.78	0.894665817234235	0.538461538461538	0.568610300264182	224	6
209	1173	5	33	50	2	74	10	45	2	22	5	19	19	0	4	1	0.0526315789473684	0.0526559082615698	47	41	0.82	0.961411018764102	0.538461538461538	0.568610300264182	231	9
210	1173	5	33	NA	2	74	10	45	3	NA	NA	NA	NA	NA	NA	NA	NA	NA	NA	NA	NA	NA	NA	NA	231	9
211	1174	3	35	50	2	63	10	47	1	24	8	14	13	1	4	1	0.0769230769230769	0.0769991406568236	43	36	0.74	0.833070358341648	0.648648648648649	0.705807538272936	240	15
212	1174	3	35	50	2	63	10	47	2	30	3	16	15	1	0	2	0.133333333333333	0.133731589409942	47	43	0.9	1.11976951499863	0.648648648648649	0.705807538272936	246	14
213	1174	3	35	50	2	63	10	47	3	22	0	28	24	4	0	7	0.291666666666667	0.295968803358931	50	39	0.92	1.16808048521424	0.478260869565217	0.49867334706189	243	15
214	1177	3	46	50	2	61	17	57	1	42	1	6	6	0	1	1	0.166666666666667	0.167448079219689	49	47	0.96	1.28700221758657	875	1.06543581651074	246	20
215	1177	3	46	50	2	61	17	57	2	43	0	6	6	0	1	1	0.166666666666667	0.167448079219689	50	48	0.98	1.37046148447178	875	1.06543581651074	250	15
216	1177	3	46	50	2	61	17	57	3	44	0	5	5	0	1	0	0	0	50	49	0.98	1.37046148447178	0.897959183673469	1.11510995862781	250	25
217	1178	1	43	NA	1	51	15	51	1	NA	NA	NA	NA	NA	NA	NA	NA	NA	NA	NA	NA	NA	NA	NA	NA	20
218	1178	1	43	50	1	51	15	51	2	19	25	6	6	0	0	3	0.5	0.523598775598299	25	22	0.5	0.523598775598299	NA	NA	112	18
219	1178	1	43	50	1	51	15	51	3	22	13	13	11	2	2	2	0.181818181818182	0.182835136992909	37	32	0.66	0.72081876087009	0.666666666666667	0.729727656226966	156	16
220	1179	5	37	50	2	73	10	49	1	27	6	14	13	1	3	1	0.0769230769230769	0.0769991406568236	44	39	0.8	0.927295218001612	675	0.74096470220302	237	13
221	1179	5	37	50	2	73	10	49	2	25	7	16	14	2	1	5	0.357142857142857	0.365207221290367	42	34	0.78	0.894665817234235	675	0.74096470220302	207	12
222	1179	5	37	50	2	73	10	49	3	26	8	16	16	0	0	3	0.1875	0.188616386175404	42	39	0.84	0.9972832223718	0.619047619047619	0.667529444635833	217	9
223	1180	1	38	50	2	62	6	45	1	43	3	3	3	0	1	1	0.333333333333333	0.339836909454122	47	45	0.92	1.16808048521424	0.934782608695652	1.20764658081098	240	13
224	1180	1	38	NA	2	62	6	45	2	NA	NA	NA	NA	NA	NA	NA	NA	NA	NA	NA	NA	NA	0.934782608695652	1.20764658081098	235	13
225	1180	1	38	50	2	62	6	45	3	47	0	3	2	1	0	1	0.5	0.523598775598299	50	48	0.98	1.37046148447178	0.959183673469388	1.28410118898417	211	20
226	1181	5	37	50	1	66	10	53	1	39	4	4	4	0	3	1	0.25	0.252680255142079	46	42	0.86	1.03526967248051	0.906976744186046	1.13604959765296	238	27
227	1181	5	37	50	1	66	10	53	2	40	1	7	7	0	0	2	0.285714285714286	0.289751701436047	49	47	0.94	1.22263030552194	0.906976744186046	1.13604959765296	211	20
228	1181	5	37	50	1	66	10	53	3	48	0	2	2	0	0	0	0	0	50	50	1	1.5707963267949	0.96	1.28700221758657	235	29
229	1182	2	38	50	2	60	8	45	1	47	1	2	2	0	0	1	0.5	0.523598775598299	49	48	0.98	1.37046148447178	0.959183673469388	1.28410118898417	240	16
230	1182	2	38	50	2	60	8	45	2	35	6	6	6	0	1	0	0	0	46	43	0.82	0.961411018764102	0.959183673469388	1.28410118898417	235	21
231	1182	2	38	50	2	60	8	45	3	36	1	9	7	2	4	1	0.142857142857143	0.143347568905365	49	42	0.86	1.03526967248051	0.837209302325581	0.992160191683592	220	18
232	1184	1	41	50	2	75	19	58	1	41	3	5	5	0	1	2	0.4	0.411516846067488	47	44	0.92	1.16808048521424	0.891304347826087	1.10021386458538	240	15
233	1184	1	41	50	2	75	19	58	2	38	2	10	7	3	0	3	0.428571428571429	0.442911044073639	48	42	0.9	1.11976951499863	0.891304347826087	1.10021386458538	226	19
234	1184	1	41	50	2	75	19	58	3	37	1	11	11	0	1	2	0.181818181818182	0.182835136992909	50	46	0.96	1.28700221758657	0.770833333333333	0.880148258236974	244	17
235	1187	5	51	50	2	72	9	50	1	38	2	8	7	1	2	0	0	0	48	45	0.9	1.11976951499863	0.844444444444444	1.0055271427759	241	16
236	1187	5	51	50	2	72	9	50	2	35	3	11	10	1	1	3	0.3	0.304692654015397	47	42	0.9	1.11976951499863	0.844444444444444	1.0055271427759	245	9
237	1187	5	51	NA	2	72	9	50	3	NA	NA	NA	NA	NA	NA	NA	NA	NA	NA	NA	NA	NA	NA	NA	232	13
238	1190	5	42	NA	2	65	12	49	1	NA	NA	NA	NA	NA	NA	NA	NA	NA	NA	NA	NA	NA	NA	NA	NA	21
239	1190	5	42	50	2	65	12	49	2	42	6	1	1	0	1	1	1	1.5707963267949	44	42	0.86	1.03526967248051	NA	NA	220	18
240	1190	5	42	50	2	65	12	49	3	40	0	9	9	0	1	2	0.222222222222222	0.224093092301371	50	47	0.98	1.37046148447178	0.816326530612245	0.955022143650914	234	19
241	1191	1	40	50	2	55	18	55	1	39	1	7	7	0	3	2	0.285714285714286	0.289751701436047	49	44	0.92	1.16808048521424	0.847826086956522	1.01187215739239	237	17
242	1191	1	40	50	2	55	18	55	2	48	0	2	2	0	0	1	0.5	0.523598775598299	50	49	1	1.5707963267949	0.847826086956522	1.01187215739239	237	21
243	1191	1	40	NA	2	55	18	55	3	NA	NA	NA	NA	NA	NA	NA	NA	NA	NA	NA	NA	NA	NA	NA	NA	NA
244	1192	1	42	NA	1	50	16	59	1	NA	NA	NA	NA	NA	NA	NA	NA	NA	NA	NA	NA	NA	NA	NA	NA	16
245	1192	1	42	50	1	50	16	59	2	28	12	7	5	2	3	1	0.2	0.201357920790331	38	32	0.66	0.72081876087009	NA	NA	195	14
246	1192	1	42	50	1	50	16	59	3	33	7	9	7	2	1	0	0	0	44	40	0.8	0.927295218001612	825	0.970202199928846	227	16
247	1198	1	37	50	2	80	13	59	1	41	3	5	5	0	1	1	0.2	0.201357920790331	47	45	0.92	1.16808048521424	0.891304347826087	1.10021386458538	239	14
248	1198	1	37	50	2	80	13	59	2	40	1	9	9	0	0	1	0.111111111111111	0.111341014340964	49	48	0.98	1.37046148447178	0.891304347826087	1.10021386458538	233	16
249	1198	1	37	50	2	80	13	59	3	37	0	11	11	0	2	1	0.0909090909090909	0.0910347780374151	50	48	0.96	1.28700221758657	0.770833333333333	0.880148258236974	229	14
250	1200	1	36	50	2	65	10	54	1	37	4	8	7	1	1	2	0.285714285714286	0.289751701436047	46	42	0.88	1.075862200454	0.840909090909091	0.998960878577007	243	23
251	1200	1	36	50	2	65	10	54	2	41	0	7	7	0	2	4	0.571428571428571	0.60824557891021	50	46	0.96	1.28700221758657	0.840909090909091	0.998960878577007	244	18
252	1200	1	36	50	2	65	10	54	3	45	0	4	4	0	1	1	0.25	0.252680255142079	50	48	0.98	1.37046148447178	0.918367346938776	1.16393484625273	250	28
253	1202	5	41	50	2	61	10	48	1	39	3	6	5	1	2	0	0	0	47	44	0.88	1.075862200454	0.886363636363636	1.08943104233637	238	19
254	1202	5	41	50	2	61	10	48	2	33	5	10	8	2	2	3	375	0.384396774495639	44	38	0.82	0.961411018764102	0.886363636363636	1.08943104233637	239	14
255	1202	5	41	50	2	61	10	48	3	38	3	6	6	0	3	2	0.333333333333333	0.339836909454122	47	43	0.88	1.075862200454	0.863636363636364	1.04243906250465	214	15
256	1203	1	34	50	2	76	15	66	1	42	6	1	1	0	1	0	0	0	44	43	0.86	1.03526967248051	0.976744186046512	1.35471062166339	240	26
257	1203	1	34	50	2	76	15	66	2	45	2	2	2	0	1	1	0.5	0.523598775598299	47	46	0.94	1.22263030552194	0.976744186046512	1.35471062166339	232	22
258	1203	1	34	50	2	76	15	66	3	48	1	0	0	0	2	0	NA	NA	50	48	0.96	1.28700221758657	1	1.5707963267949	245	26
259	1210	1	35	50	1	72	13	46	1	36	6	5	5	0	3	1	0.2	0.201357920790331	45	40	0.82	0.961411018764102	0.878048780487805	1.07176964657667	234	16
260	1210	1	35	50	1	72	13	46	2	26	1	18	18	0	1	2	0.111111111111111	0.111341014340964	49	46	0.88	1.075862200454	0.878048780487805	1.07176964657667	218	18
261	1210	1	35	50	1	72	13	46	3	19	0	30	30	0	1	4	0.133333333333333	0.133731589409942	50	45	0.98	1.37046148447178	0.387755102040816	0.398194900506643	197	20
262	1212	5	36	50	1	74	15	56	1	31	7	5	5	0	7	1	0.2	0.201357920790331	43	35	0.72	0.80380231893303	0.861111111111111	1.03745107788424	238	16
263	1212	5	36	50	1	74	15	56	2	38	0	10	10	0	2	4	0.4	0.411516846067488	50	44	0.96	1.28700221758657	0.861111111111111	1.03745107788424	223	18
264	1212	5	36	50	1	74	15	56	3	NA	NA	NA	NA	NA	NA	NA	NA	NA	NA	NA	NA	NA	NA	NA	NA	NA
265	1214	1	38	50	2	64	13	64	1	39	5	5	4	1	1	2	0.5	0.523598775598299	45	41	0.86	1.03526967248051	0.906976744186046	1.13604959765296	245	16
266	1214	1	38	50	2	64	13	64	2	33	3	9	9	0	5	3	0.333333333333333	0.339836909454122	48	40	0.84	0.9972832223718	0.906976744186046	1.13604959765296	210	19
267	1214	1	38	59	2	64	13	64	3	NA	NA	NA	NA	NA	NA	NA	NA	NA	NA	NA	NA	NA	NA	NA	NA	NA
268	1217	3	36	50	1	76	10	45	1	29	9	6	6	0	6	1	0.166666666666667	0.167448079219689	41	34	0.7	0.775397496610753	0.828571428571429	0.976551294100692	238	20
269	1217	3	36	50	1	76	10	45	2	28	8	9	9	0	3	3	0.333333333333333	0.339836909454122	42	36	0.74	0.833070358341648	0.828571428571429	0.976551294100692	222	20
270	1217	3	36	NA	1	76	10	45	3	NA	NA	NA	NA	NA	NA	NA	NA	NA	NA	NA	NA	NA	NA	NA	NA	19
271	1219	5	37	50	2	63	10	63	1	36	3	9	9	0	2	1	0.111111111111111	0.111341014340964	47	44	0.9	1.11976951499863	0.8	0.927295218001612	239	20
272	1219	5	37	50	2	63	10	63	2	37	8	4	3	1	1	1	0.333333333333333	0.339836909454122	41	39	0.8	0.927295218001612	0.8	0.927295218001612	242	16
273	1219	5	37	50	2	63	10	63	3	40	0	10	10	0	0	2	0.2	0.201357920790331	50	48	1	1.5707963267949	0.8	0.927295218001612	250	14
274	1221	1	36	50	2	70	10	56	1	36	4	3	3	0	6	0	0	0	47	40	0.78	0.894665817234235	0.923076923076923	1.17600520709514	239	18
275	1221	1	36	50	2	70	10	56	2	34	0	14	13	1	1	4	0.307692307692308	0.312766721941545	50	44	0.94	1.22263030552194	0.923076923076923	1.17600520709514	245	14
276	1221	1	36	50	2	70	10	56	3	NA	NA	NA	NA	NA	NA	NA	NA	NA	NA	NA	NA	NA	NA	NA	NA	NA
277	1223	1	34	50	1	66	10	46	1	37	7	4	4	0	2	2	0.5	0.523598775598299	43	39	0.82	0.961411018764102	0.902439024390244	1.12539775280342	234	12
278	1223	1	34	50	1	66	10	46	2	40	1	9	9	0	0	5	0.555555555555556	0.589030970216274	49	44	0.98	1.37046148447178	0.902439024390244	1.12539775280342	194	11
279	1223	1	34	50	1	66	10	46	3	46	0	4	4	0	0	1	0.25	0.252680255142079	50	49	1	1.5707963267949	0.92	1.16808048521424	222	13
280	1229	1	34	NA	2	71	10	46	1	NA	NA	NA	NA	NA	NA	NA	NA	NA	NA	NA	NA	NA	NA	NA	NA	13
281	1229	1	34	50	2	71	10	46	2	35	8	5	5	0	2	1	0.2	0.201357920790331	42	39	0.8	0.927295218001612	NA	NA	179	14
282	1229	1	34	50	2	71	10	46	3	34	1	14	13	1	1	4	0.307692307692308	0.312766721941545	49	44	0.94	1.22263030552194	0.723404255319149	0.808720336080263	230	16
283	1230	1	33	50	1	66	7	44	1	34	6	4	2	2	6	0	0	0	44	36	0.72	0.80380231893303	0.944444444444444	1.23590016835552	236	27
284	1230	1	33	50	1	66	7	44	2	43	0	5	5	0	2	2	0.4	0.411516846067488	40	46	0.96	1.28700221758657	0.944444444444444	1.23590016835552	195	26
285	1230	1	33	50	1	66	7	44	3	36	6	5	5	0	3	0	0	0	43	42	0.82	0.961411018764102	0.878048780487805	1.07176964657667	170	28
286	1233	1	34	50	1	64	10	48	1	35	7	6	6	0	2	2	0.333333333333333	0.339836909454122	43	39	0.82	0.961411018764102	0.853658536585366	1.02296976618809	235	22
287	1233	1	34	50	1	64	10	48	2	38	0	8	8	0	2	1	125	0.125327831168065	40	47	0.92	1.16808048521424	0.853658536585366	1.02296976618809	228	13
288	1233	1	34	50	1	64	10	48	3	26	5	16	15	1	3	0	0	0	45	42	0.82	0.961411018764102	0.634146341463415	0.686903978996828	225	13
289	1234	1	34	50	2	57	13	56	1	41	7	4	4	0	3	3	0.75	0.848062078981481	43	43	0.9	1.11976951499863	0.911111111111111	1.14597189931601	237	34
290	1234	1	34	50	2	57	13	56	2	47	0	1	1	0	2	1	1	1.5707963267949	49	47	0.96	1.28700221758657	0.911111111111111	1.14597189931601	242	22
291	1234	1	34	50	2	57	13	56	3	47	0	1	1	0	2	0	0	0	49	48	0.96	1.28700221758657	0.979166666666667	1.36631612782636	237	26
292	1235	2	34	50	2	66	6	58	1	41	0	4	4	0	4	3	0.75	0.848062078981481	50	43	0.9	1.11976951499863	0.911111111111111	1.14597189931601	238	17
293	1235	2	34	50	2	66	6	58	2	37	0	11	11	0	2	4	0.363636363636364	0.372168533960326	49	44	0.96	1.28700221758657	0.911111111111111	1.14597189931601	201	16
294	1235	2	34	50	2	66	6	58	3	37	0	11	10	1	2	2	0.2	0.201357920790331	50	46	0.94	1.22263030552194	0.787234042553192	0.906310639765373	237	19
295	1236	1	33	50	2	72	5	45	1	42	1	4	4	0	3	1	0.25	0.252680255142079	49	45	0.92	1.16808048521424	0.91304347826087	1.15068484865242	240	16
296	1236	1	33	50	2	72	5	45	2	21	5	19	18	1	3	5	0.277777777777778	0.281480073230845	47	37	0.78	0.894665817234235	0.91304347826087	1.15068484865242	234	14
297	1236	1	33	50	2	72	5	45	3	17	0	32	28	4	1	4	0.142857142857143	0.143347568905365	49	42	0.9	1.11976951499863	0.377777777777778	0.387395041056253	222	12
298	1237	1	33	50	2	53	20	62	1	37	2	6	6	0	5	2	0.333333333333333	0.339836909454122	48	41	0.86	1.03526967248051	0.86046511627907	1.03618184094743	242	26
299	1237	1	33	50	2	53	20	62	2	47	0	2	2	0	1	1	0.5	0.523598775598299	50	48	0.98	1.37046148447178	0.86046511627907	1.03618184094743	158	19
300	1237	1	33	50	2	53	20	62	3	50	0	0	0	0	1	0	NA	NA	50	50	1	1.5707963267949	1	1.5707963267949	249	25
301	1239	1	33	50	2	66	10	21	1	40	3	1	1	0	6	0	0	0	47	41	0.82	0.961411018764102	0.975609756097561	1.34948188444711	236	21
302	1239	1	33	50	2	66	10	21	2	34	2	13	12	1	1	1	0.0833333333333333	0.083430086610615	48	45	0.92	1.16808048521424	0.975609756097561	1.34948188444711	240	20
303	1239	1	33	50	2	66	10	21	3	29	0	18	18	0	3	5	0.277777777777778	0.281480073230845	50	43	0.94	1.22263030552194	0.617021276595745	0.66495189400064	222	23
304	1240	1	32	50	2	59	10	56	1	37	3	9	9	0	1	2	0.222222222222222	0.224093092301371	47	44	0.92	1.16808048521424	0.804347826086957	0.934577008659145	241	21
305	1240	1	32	50	2	59	10	56	2	44	0	5	5	0	1	4	0.8	0.927295218001612	50	45	0.98	1.37046148447178	0.804347826086957	0.934577008659145	249	21
306	1240	1	32	50	2	59	10	56	3	45	0	4	4	0	1	1	0.25	0.252680255142079	49	49	0.98	1.37046148447178	0.918367346938776	1.16393484625273	248	13
307	1243	1	34	50	2	66	10	52	1	40	1	5	5	0	4	2	0.4	0.411516846067488	49	43	0.9	1.11976951499863	0.888888888888889	1.09491407713448	233	16
308	1243	1	34	50	2	66	10	52	2	40	0	8	8	0	2	1	125	0.125327831168065	50	47	0.96	1.28700221758657	0.888888888888889	1.09491407713448	249	16
309	1243	1	34	50	2	66	10	52	3	44	0	5	5	0	1	1	0.2	0.201357920790331	50	48	0.98	1.37046148447178	0.897959183673469	1.11510995862781	245	20
310	1244	1	34	50	2	65	7	59	1	37	3	6	6	0	4	3	0.5	0.523598775598299	47	40	0.86	1.03526967248051	0.86046511627907	1.03618184094743	242	27
311	1244	1	34	50	2	65	7	59	2	50	0	0	0	0	1	0	NA	NA	50	50	1	1.5707963267949	0.86046511627907	1.03618184094743	249	18
312	1244	1	34	50	2	65	7	59	3	48	0	2	2	0	0	0	0	0	50	50	1	1.5707963267949	0.96	1.28700221758657	249	20
313	1245	1	34	50	1	66	13	59	1	37	9	0	0	0	5	0	NA	NA	41	37	0.74	0.833070358341648	1	1.5707963267949	241	24
314	1245	1	34	50	1	66	13	59	2	36	3	7	7	0	4	1	0.142857142857143	0.143347568905365	47	43	0.86	1.03526967248051	1	1.5707963267949	219	22
315	1245	1	34	50	1	66	13	59	3	34	2	9	8	1	5	2	0.25	0.252680255142079	48	42	0.84	0.9972832223718	0.80952380952381	0.943340553871706	227	17
316	1250	3	40	50	2	62	13	55	1	42	3	3	3	0	2	1	0.333333333333333	0.339836909454122	47	44	0.9	1.11976951499863	0.933333333333333	1.20358830623706	242	16
317	1250	3	40	50	2	62	13	55	2	50	0	0	0	0	1	0	NA	NA	50	50	1	1.5707963267949	0.933333333333333	1.20358830623706	223	19
318	1250	3	40	NA	2	62	13	55	3	NA	NA	NA	NA	NA	NA	NA	NA	NA	NA	NA	NA	NA	NA	NA	NA	NA
319	1253	1	32	50	2	68	10	50	1	40	2	4	4	0	3	0	0	0	48	45	0.88	1.075862200454	0.909090909090909	1.14109666064347	238	16
320	1253	1	32	50	2	68	10	50	2	36	3	9	8	1	1	4	0.5	0.523598775598299	46	40	0.88	1.075862200454	0.909090909090909	1.14109666064347	248	13
321	1253	1	32	50	2	68	10	50	3	36	0	12	12	0	2	4	0.333333333333333	0.339836909454122	50	45	0.96	1.28700221758657	0.75	0.848062078981481	246	12
322	1256	5	40	50	1	52	13	52	1	37	5	4	4	0	4	2	0.5	0.523598775598299	45	39	0.82	0.961411018764102	0.902439024390244	1.12539775280342	242	20
323	1256	5	40	50	1	52	13	52	2	36	3	10	10	0	1	6	0.6	0.643501108793284	47	41	0.92	1.16808048521424	0.902439024390244	1.12539775280342	246	15
324	1256	5	40	NA	1	52	13	52	3	NA	NA	NA	NA	NA	NA	NA	NA	NA	NA	NA	NA	NA	NA	NA	NA	NA
325	1260	5	31	50	1	66	9	52	1	45	1	2	2	0	2	1	0.5	0.523598775598299	49	46	0.94	1.22263030552194	0.957446808510638	1.2780218082064	239	17
326	1260	5	31	50	1	66	9	52	2	34	4	9	8	1	3	0	0	0	46	42	0.84	0.9972832223718	0.957446808510638	1.2780218082064	239	15
327	1260	5	31	50	1	66	9	52	3	37	1	10	8	2	2	1	125	0.125327831168065	49	44	0.9	1.11976951499863	0.822222222222222	0.965304423548888	220	20
328	1262	4	40	50	1	67	10	19	1	36	7	7	7	0	0	2	0.285714285714286	0.289751701436047	43	41	0.86	1.03526967248051	0.837209302325581	0.992160191683592	234	15
329	1262	4	40	50	1	67	10	19	2	20	1	21	17	4	8	3	0.176470588235294	0.17739960444037	49	36	0.74	0.833070358341648	0.837209302325581	0.992160191683592	231	14
330	1262	4	40	NA	1	67	10	19	3	NA	NA	NA	NA	NA	NA	NA	NA	NA	NA	NA	NA	NA	NA	NA	NA	NA
331	1263	1	31	50	2	65	9	50	1	41	2	5	5	0	2	1	0.2	0.201357920790331	48	45	0.92	1.16808048521424	0.891304347826087	1.10021386458538	242	19
332	1263	1	31	50	2	65	9	50	2	46	0	4	4	0	0	1	0.25	0.252680255142079	50	49	1	1.5707963267949	0.891304347826087	1.10021386458538	233	24
333	1263	1	31	50	2	65	9	50	3	45	0	5	5	0	0	2	0.4	0.411516846067488	50	48	1	1.5707963267949	0.9	1.11976951499863	244	20
334	1264	3	29	50	1	69	10	52	1	43	3	1	1	0	3	0	0	0	47	44	0.88	1.075862200454	0.977272727272727	1.35718974229686	237	9
335	1264	3	29	50	1	69	10	52	2	30	6	12	12	0	2	4	0.333333333333333	0.339836909454122	47	38	0.84	0.9972832223718	0.977272727272727	1.35718974229686	245	8
336	1264	3	29	50	1	69	10	52	3	37	1	10	10	0	2	1	0.1	0.10016742116156	50	47	0.94	1.22263030552194	0.787234042553192	0.906310639765373	241	13
337	1266	1	40	50	2	70	13	53	1	41	3	2	2	0	4	1	0.5	0.523598775598299	47	42	0.86	1.03526967248051	0.953488372093023	1.26460448122119	243	18
338	1266	1	40	50	2	70	13	53	2	45	0	3	3	0	2	0	0	0	50	48	0.96	1.28700221758657	0.953488372093023	1.26460448122119	250	21
339	1266	1	40	NA	2	70	13	53	3	NA	NA	NA	NA	NA	NA	NA	NA	NA	NA	NA	NA	NA	NA	NA	NA	NA
340	1267	5	40	50	2	66	10	48	1	41	2	4	4	0	3	1	0.25	0.252680255142079	48	44	0.9	1.11976951499863	0.911111111111111	1.14597189931601	238	23
341	1267	5	40	50	2	66	10	48	2	49	0	0	0	0	2	0	NA	NA	50	49	0.98	1.37046148447178	0.911111111111111	1.14597189931601	177	18
342	1267	5	40	NA	2	66	10	48	3	NA	NA	NA	NA	NA	NA	NA	NA	NA	NA	NA	NA	NA	NA	NA	NA	NA
343	1269	1	30	50	2	54	11	52	1	36	5	4	4	0	5	1	0.25	0.252680255142079	45	39	0.8	0.927295218001612	0.9	1.11976951499863	234	27
344	1269	1	30	50	2	54	11	52	2	45	0	4	4	0	1	2	0.5	0.523598775598299	50	47	0.98	1.37046148447178	0.9	1.11976951499863	218	29
345	1269	1	30	50	2	54	11	52	3	47	0	3	3	0	0	0	0	0	50	50	1	1.5707963267949	0.94	1.22263030552194	216	26
346	1270	1	36	50	2	65	18	64	1	39	5	3	3	0	3	1	0.333333333333333	0.339836909454122	45	41	0.84	0.9972832223718	0.928571428571429	1.19054512010196	248	25
347	1270	1	36	50	2	65	18	64	2	48	0	2	2	0	0	1	0.5	0.523598775598299	50	49	1	1.5707963267949	0.928571428571429	1.19054512010196	242	20
348	1270	1	36	NA	2	65	18	64	3	NA	NA	NA	NA	NA	NA	NA	NA	NA	NA	NA	NA	NA	NA	NA	NA	NA
349	1272	4	36	50	1	71	10	47	1	42	2	4	4	0	2	1	0.25	0.252680255142079	48	45	0.92	1.16808048521424	0.91304347826087	1.15068484865242	242	16
350	1272	4	36	50	1	71	10	47	2	18	8	21	16	5	3	2	125	0.125327831168065	42	32	0.68	0.747762634659921	0.91304347826087	1.15068484865242	213	10
351	1272	4	36	NA	1	71	10	47	3	NA	NA	NA	NA	NA	NA	NA	NA	NA	NA	NA	NA	NA	NA	NA	NA	NA
352	1275	5	33	50	1	78	2	51	1	37	2	8	8	0	3	3	375	0.384396774495639	48	42	0.9	1.11976951499863	0.822222222222222	0.965304423548888	240	15
353	1275	5	33	50	1	78	2	51	2	33	0	16	15	1	1	4	0.266666666666667	0.269932795833403	50	44	0.96	1.28700221758657	0.822222222222222	0.965304423548888	217	14
354	1275	5	33	50	1	78	2	51	3	27	0	20	20	0	3	9	0.45	0.466765339047296	50	39	0.94	1.22263030552194	0.574468085106383	0.611954155688285	217	12
355	1276	1	36	50	2	70	10	53	1	42	2	5	5	0	1	1	0.2	0.201357920790331	49	46	0.94	1.22263030552194	0.893617021276596	1.10534039227418	248	23
356	1276	1	36	50	2	70	10	53	2	35	1	13	13	0	1	3	0.230769230769231	0.232868178258082	50	45	0.96	1.28700221758657	0.893617021276596	1.10534039227418	240	20
357	1276	1	36	NA	2	70	10	53	3	NA	NA	NA	NA	NA	NA	NA	NA	NA	NA	NA	NA	NA	NA	NA	NA	NA
358	1281	1	35	50	2	79	19	59	1	45	0	4	4	0	1	0	0	0	50	49	0.98	1.37046148447178	0.918367346938776	1.16393484625273	244	24
359	1281	1	35	50	2	79	19	59	2	42	0	6	5	1	2	2	0.4	0.411516846067488	50	47	0.94	1.22263030552194	0.918367346938776	1.16393484625273	203	24
360	1281	1	35	NA	2	79	19	59	3	NA	NA	NA	NA	NA	NA	NA	NA	NA	NA	NA	NA	NA	NA	NA	242	22
361	1282	1	33	50	1	82	18	58	1	44	4	2	2	0	0	0	0	0	46	46	0.92	1.16808048521424	0.956521739130435	1.27483340529733	238	15
362	1282	1	33	50	1	82	18	58	2	23	1	25	25	0	1	1	0.04	0.0400106743539889	49	48	0.96	1.28700221758657	0.956521739130435	1.27483340529733	205	12
363	1282	1	33	50	1	82	18	58	3	20	1	27	26	1	2	5	0.192307692307692	0.193513192510785	49	41	0.92	1.16808048521424	0.434782608695652	0.449796860424358	208	12
364	1285	1	46	50	1	57	14	66	1	48	2	0	0	0	0	0	NA	NA	48	48	0.96	1.28700221758657	1	1.5707963267949	237	22
365	1285	1	46	50	1	57	14	66	2	43	0	5	5	0	2	2	0.4	0.411516846067488	50	47	0.96	1.28700221758657	1	1.5707963267949	240	21
366	1285	1	46	NA	1	57	14	66	3	NA	NA	NA	NA	NA	NA	NA	NA	NA	NA	NA	NA	NA	NA	NA	NA	NA
367	1286	1	46	50	2	57	13	60	1	48	0	0	0	0	2	0	NA	NA	50	48	0.96	1.28700221758657	1	1.5707963267949	240	28
368	1286	1	46	50	2	57	13	60	2	46	0	4	4	0	0	1	0.25	0.252680255142079	50	49	1	1.5707963267949	1	1.5707963267949	237	23
369	1286	1	46	NA	2	57	13	60	3	NA	NA	NA	NA	NA	NA	NA	NA	NA	NA	NA	NA	NA	NA	NA	NA	NA
370	1300	1	31	50	1	78	4	35	1	17	5	25	23	2	0	5	0.217391304347826	0.219141058997532	46	36	0.8	0.927295218001612	425	0.438961885609761	221	12
371	1300	1	31	50	1	78	4	35	2	19	2	28	27	1	1	4	0.148148148148148	0.148695494267562	49	42	0.92	1.16808048521424	425	0.438961885609761	230	15
372	1300	1	31	NA	1	78	4	35	3	NA	NA	NA	NA	NA	NA	NA	NA	NA	NA	NA	NA	NA	NA	NA	197	11
373	1303	1	34	50	1	51	11	53	1	34	2	13	13	0	1	6	0.461538461538462	0.479728637675753	49	41	0.94	1.22263030552194	0.723404255319149	0.808720336080263	248	18
374	1303	1	34	50	1	51	11	53	2	42	0	6	6	0	2	2	0.333333333333333	0.339836909454122	49	46	0.96	1.28700221758657	0.723404255319149	0.808720336080263	217	19
375	1303	1	34	NA	1	51	11	53	3	NA	NA	NA	NA	NA	NA	NA	NA	NA	NA	NA	NA	NA	NA	NA	224	15
376	1304	1	36	50	2	65	10	41	1	44	2	4	4	0	0	0	0	0	49	48	0.96	1.28700221758657	0.916666666666667	1.15965846447255	236	18
377	1304	1	36	50	2	65	10	41	2	46	0	3	3	0	1	1	0.333333333333333	0.339836909454122	50	48	0.98	1.37046148447178	0.916666666666667	1.15965846447255	215	14
378	1304	1	36	NA	2	65	10	41	3	NA	NA	NA	NA	NA	NA	NA	NA	NA	NA	NA	NA	NA	NA	NA	250	17
379	1306	1	28	50	1	63	8	66	1	49	0	1	1	0	0	0	0	0	50	50	1	1.5707963267949	0.98	1.37046148447178	249	23
380	1306	1	28	50	1	63	8	66	2	45	0	5	5	0	0	2	0.4	0.411516846067488	50	48	1	1.5707963267949	0.98	1.37046148447178	246	38
381	1306	1	28	NA	1	63	8	66	3	NA	NA	NA	NA	NA	NA	NA	NA	NA	NA	NA	NA	NA	NA	NA	235	27
382	1307	1	46	50	2	53	20	73	1	43	0	7	7	0	0	2	0.285714285714286	0.289751701436047	50	48	1	1.5707963267949	0.86	1.03526967248051	197	32
383	1307	1	46	50	2	53	20	73	2	46	0	4	4	0	0	2	0.5	0.523598775598299	50	48	1	1.5707963267949	0.86	1.03526967248051	219	27
384	1307	1	46	NA	2	53	20	73	3	NA	NA	NA	NA	NA	NA	NA	NA	NA	NA	NA	NA	NA	NA	NA	NA	NA
385	1308	1	46	50	2	57	14	67	1	46	0	4	4	0	0	2	0.5	0.523598775598299	50	48	1	1.5707963267949	0.92	1.16808048521424	244	20
386	1308	1	46	50	2	57	14	67	2	46	0	4	4	0	0	3	0.75	0.848062078981481	50	47	1	1.5707963267949	0.92	1.16808048521424	250	15
387	1308	1	46	NA	2	57	14	67	3	NA	NA	NA	NA	0	1	NA	NA	NA	NA	46	NA	NA	NA	NA	243	18
388	1311	4	46	50	2	62	6	41	1	31	0	12	11	1	7	4	0.363636363636364	0.372168533960326	48	41	0.84	0.9972832223718	0.738095238095238	0.830242842839327	205	17
389	1311	4	46	50	2	62	6	41	2	33	0	15	15	0	2	2	0.133333333333333	0.133731589409942	50	47	0.96	1.28700221758657	0.738095238095238	0.830242842839327	230	17
390	1311	4	46	NA	2	62	6	41	3	NA	NA	NA	NA	1	8	NA	NA	NA	NA	26	NA	NA	NA	NA	231	20
391	1317	1	27	50	2	67	17	75	1	40	2	7	7	0	1	4	0.571428571428571	0.60824557891021	48	43	0.94	1.22263030552194	0.851063829787234	1.01800808138522	153	18
392	1317	1	27	50	2	67	17	75	2	39	1	10	10	0	0	4	0.4	0.411516846067488	49	45	0.98	1.37046148447178	0.851063829787234	1.01800808138522	197	14
393	1317	1	27	NA	2	67	17	75	3	NA	NA	NA	NA	NA	NA	NA	NA	NA	NA	NA	NA	NA	NA	NA	188	17
394	1321	1	45	50	2	62	21	62	1	41	2	5	5	0	2	1	0.2	0.201357920790331	48	45	0.92	1.16808048521424	0.891304347826087	1.10021386458538	237	23
395	1321	1	45	50	2	62	21	62	2	44	1	2	2	0	3	0	0	0	49	46	0.92	1.16808048521424	0.891304347826087	1.10021386458538	245	28
396	1321	1	45	NA	2	62	21	62	3	NA	NA	NA	NA	0	3	NA	NA	NA	NA	44	NA	NA	NA	NA	241	22
397	1323	1	44	50	2	63	8	54	1	46	0	4	4	0	0	1	0.25	0.252680255142079	50	49	1	1.5707963267949	0.92	1.16808048521424	197	12
398	1323	1	44	50	2	63	8	54	2	39	0	11	11	0	0	2	0.181818181818182	0.182835136992909	50	48	1	1.5707963267949	0.92	1.16808048521424	208	13
399	1323	1	44	NA	2	63	8	54	3	NA	NA	NA	NA	1	3	NA	NA	NA	NA	35	NA	NA	NA	NA	250	12
400	1325	3	44	50	1	72	12	47	1	37	3	9	9	0	1	1	0.111111111111111	0.111341014340964	47	45	0.92	1.16808048521424	0.804347826086957	0.934577008659145	242	15
401	1325	3	44	50	1	72	12	47	2	34	0	16	16	0	0	5	0.3125	0.317823703927881	50	45	1	1.5707963267949	0.804347826086957	0.934577008659145	249	17
402	1325	3	44	NA	1	72	12	47	3	NA	NA	NA	NA	0	0	NA	NA	NA	NA	22	NA	NA	NA	NA	127	10
403	1327	5	38	50	2	80	8	18	1	36	0	12	12	0	2	6	0.5	0.523598775598299	50	42	0.96	1.28700221758657	0.75	0.848062078981481	224	9
404	1327	5	38	50	2	80	8	18	2	39	0	11	11	0	0	4	0.363636363636364	0.372168533960326	50	46	1	1.5707963267949	0.75	0.848062078981481	205	12
405	1327	5	38	NA	2	80	8	18	3	NA	NA	NA	NA	NA	NA	NA	NA	NA	NA	NA	NA	NA	NA	NA	NA	NA
406	1328	4	42	50	2	75	4	15	1	15	22	13	10	3	0	1	0.1	0.10016742116156	30	24	0.5	0.523598775598299	0.6	0.643501108793284	209	8
407	1328	4	42	50	2	75	4	15	2	10	10	25	19	6	5	3	0.157894736842105	0.1585582806377	39	27	0.58	0.618728690672251	0.6	0.643501108793284	187	12
408	1328	4	42	NA	2	75	4	15	3	NA	NA	NA	NA	NA	NA	NA	NA	NA	NA	NA	NA	NA	NA	NA	NA	NA
409	1332	1	36	50	2	77	7	33	1	29	0	16	16	0	3	5	0.3125	0.317823703927881	50	42	0.9	1.11976951499863	0.644444444444444	0.700296512840966	250	17
410	1332	1	36	50	2	77	7	33	2	28	0	21	21	0	1	5	0.238095238095238	0.240404216769259	50	44	0.98	1.37046148447178	0.644444444444444	0.700296512840966	247	16
411	1332	1	36	NA	2	77	7	33	3	NA	NA	NA	NA	NA	NA	NA	NA	NA	NA	NA	NA	NA	NA	NA	NA	NA
412	1333	3	43	50	1	66	21	71	1	21	9	15	15	0	3	3	0.2	0.201357920790331	40	33	0.72	0.80380231893303	0.583333333333333	0.622826585412003	237	19
413	1333	3	43	50	1	66	21	71	2	22	3	22	21	1	3	3	0.142857142857143	0.143347568905365	47	42	0.86	1.03526967248051	0.583333333333333	0.622826585412003	229	14
414	1333	3	43	NA	1	66	21	71	3	NA	NA	NA	NA	2	5	NA	NA	NA	NA	24	NA	NA	NA	NA	215	14
415	1334	1	36	50	2	79	6	45	1	29	7	9	9	0	4	2	0.222222222222222	0.224093092301371	44	36	0.76	0.863313115015554	0.763157894736842	0.868185891637805	241	14
416	1334	1	36	50	2	79	6	45	2	27	4	14	14	0	3	3	0.214285714285714	0.215960498684956	45	39	0.82	0.961411018764102	0.763157894736842	0.868185891637805	224	14
417	1334	1	36	NA	2	79	6	45	3	NA	NA	NA	NA	NA	NA	NA	NA	NA	NA	NA	NA	NA	NA	NA	NA	NA
418	1335	5	43	50	1	75	8	57	1	39	6	4	4	0	1	1	0.25	0.252680255142079	45	42	0.86	1.03526967248051	0.906976744186046	1.13604959765296	245	21
419	1335	5	43	50	1	75	8	57	2	38	3	6	6	0	3	3	0.5	0.523598775598299	47	41	0.88	1.075862200454	0.906976744186046	1.13604959765296	238	28
420	1335	5	43	NA	1	75	8	57	3	NA	NA	NA	NA	1	3	NA	NA	NA	NA	28	NA	NA	NA	NA	225	18
421	2001	3	42	NA	2	79	3	25	1	NA	NA	NA	NA	NA	NA	NA	NA	NA	NA	NA	NA	NA	NA	NA	NA	8
422	2001	3	42	50	2	79	3	25	2	21	0	26	23	3	3	4	0.173913043478261	0.174801883373694	50	42	0.88	1.075862200454	NA	NA	248	14
423	2001	3	42	50	2	79	3	25	3	30	0	17	17	0	3	4	0.235294117647059	0.237521170781446	50	43	0.94	1.22263030552194	0.638297872340426	0.69228507308355	250	11
424	2004	1	40	NA	2	57	7	38	1	NA	NA	NA	NA	NA	NA	NA	NA	NA	NA	NA	NA	NA	NA	NA	NA	16
425	2004	1	40	50	2	57	7	38	2	43	0	6	6	0	1	5	0.833333333333333	0.985110783337746	50	44	0.98	1.37046148447178	NA	NA	250	13
426	2004	1	40	50	2	57	7	38	3	46	0	4	4	0	0	3	0.75	0.848062078981481	49	47	1	1.5707963267949	0.92	1.16808048521424	250	14
427	2005	4	40	50	2	73	6	31	1	40	2	4	3	1	4	2	0.666666666666667	0.729727656226966	49	41	0.86	1.03526967248051	0.930232558139535	1.19504606057055	161	11
428	2005	4	40	50	2	73	6	31	2	43	0	4	4	0	3	2	0.5	0.523598775598299	50	46	0.94	1.22263030552194	0.930232558139535	1.19504606057055	235	13
429	2005	4	20	50	2	73	6	31	3	43	0	5	5	0	2	1	0.2	0.201357920790331	50	47	0.96	1.28700221758657	0.895833333333333	1.11030290173584	235	13
430	2007	1	41	50	1	47	14	53	1	37	1	12	12	0	0	8	0.666666666666667	0.729727656226966	49	41	0.98	1.37046148447178	0.755102040816326	0.855809748758018	159	16
431	2007	1	41	50	1	47	14	53	2	46	0	4	4	0	0	2	0.5	0.523598775598299	50	48	1	1.5707963267949	0.755102040816326	0.855809748758018	231	16
432	2007	1	41	50	1	47	14	53	3	42	0	5	5	0	3	2	0.4	0.411516846067488	50	45	0.94	1.22263030552194	0.893617021276596	1.10534039227418	191	17
433	2011	4	37	50	2	83	14	54	1	11	17	16	11	5	2	0	0	0	33	22	0.44	0.455598673395823	0.5	0.523598775598299	135	10
434	2011	4	37	50	2	83	14	54	2	7	27	12	9	3	4	2	0.222222222222222	0.224093092301371	23	15	0.32	0.32572948729463	0.5	0.523598775598299	156	7
435	2011	4	37	NA	2	83	14	54	3	NA	NA	NA	NA	NA	NA	NA	NA	NA	NA	NA	NA	NA	NA	NA	NA	5
436	2013	1	45	50	2	87	9	46	1	21	0	28	18	10	1	0	0	0	50	39	0.78	0.894665817234235	0.538461538461538	0.568610300264182	169	14
437	2013	1	45	50	2	87	9	46	2	15	5	27	21	6	3	1	0.0476190476190476	0.0476370626244031	45	36	0.72	0.80380231893303	0.538461538461538	0.568610300264182	234	14
438	2013	1	45	50	2	87	9	46	3	11	9	26	23	3	4	2	0.0869565217391304	0.0870664823473957	41	33	0.68	0.747762634659921	0.323529411764706	0.329457139617922	199	8
439	2014	1	45	50	1	56	7	50	1	37	0	12	12	0	1	2	0.166666666666667	0.167448079219689	50	47	0.98	1.37046148447178	0.755102040816326	0.855809748758018	195	17
440	2014	1	45	50	1	56	7	50	2	37	0	12	12	0	1	0	0	0	50	49	0.98	1.37046148447178	0.755102040816326	0.855809748758018	228	19
441	2014	1	45	50	1	56	7	50	3	45	0	5	5	0	0	2	0.4	0.411516846067488	50	48	1	1.5707963267949	0.9	1.11976951499863	238	17
442	2016	1	36	50	2	64	9	34	1	42	1	4	3	1	3	2	0.666666666666667	0.729727656226966	49	43	0.9	1.11976951499863	0.933333333333333	1.20358830623706	182	6
443	2016	1	36	50	2	64	9	34	2	40	3	6	6	0	0	4	0.666666666666667	0.729727656226966	47	42	0.92	1.16808048521424	0.933333333333333	1.20358830623706	202	10
444	2016	1	36	50	2	64	9	34	3	NA	NA	NA	NA	NA	NA	NA	NA	NA	NA	NA	NA	NA	NA	NA	202	10
445	2018	1	45	50	2	78	8	32	1	44	0	5	5	0	1	1	0.2	0.201357920790331	50	48	0.98	1.37046148447178	0.897959183673469	1.11510995862781	198	13
446	2018	1	45	50	2	78	8	32	2	38	0	9	9	0	3	3	0.333333333333333	0.339836909454122	50	44	0.94	1.22263030552194	0.897959183673469	1.11510995862781	250	11
447	2018	1	45	50	2	78	8	32	3	35	0	12	11	1	3	4	0.363636363636364	0.372168533960326	50	42	0.92	1.16808048521424	0.760869565217391	0.86465211469719	224	12
448	2019	1	45	50	2	71	3	43	1	40	0	10	10	0	0	6	0.6	0.643501108793284	50	44	1	1.5707963267949	0.8	0.927295218001612	200	10
449	2019	1	45	50	2	71	3	43	2	39	0	9	9	0	2	2	0.222222222222222	0.224093092301371	50	46	0.96	1.28700221758657	0.8	0.927295218001612	250	17
450	2019	1	45	50	2	71	3	43	3	43	0	7	7	0	0	2	0.285714285714286	0.289751701436047	50	48	1	1.5707963267949	0.86	1.03526967248051	250	21
451	2020	1	56	50	2	60	1	37	1	21	10	16	15	1	2	2	0.133333333333333	0.133731589409942	40	34	0.72	0.80380231893303	0.583333333333333	0.622826585412003	128	9
452	2020	1	56	50	2	60	1	37	2	20	12	15	14	1	2	2	0.142857142857143	0.143347568905365	38	32	0.68	0.747762634659921	0.583333333333333	0.622826585412003	184	14
453	2020	1	56	50	2	60	1	37	3	14	12	19	18	1	5	2	0.111111111111111	0.111341014340964	37	31	0.64	0.694498265626556	0.4375	0.452816594744926	NA	NA
454	2027	1	36	50	1	54	12	36	1	26	1	21	19	2	2	1	0.0526315789473684	0.0526559082615698	49	45	0.9	1.11976951499863	0.577777777777778	0.616003394606079	137	11
455	2027	1	36	50	1	54	12	36	2	29	0	16	15	1	5	1	0.0666666666666667	0.0667161484102253	50	44	0.88	1.075862200454	0.577777777777778	0.616003394606079	195	14
456	2027	1	36	50	1	54	12	36	3	41	1	8	8	0	0	0	0	0	50	49	0.98	1.37046148447178	0.836734693877551	0.991292923922802	NA	NA
457	2030	1	38	50	2	77	6	42	1	36	1	10	10	0	3	2	0.2	0.201357920790331	48	44	0.92	1.16808048521424	0.782608695652174	0.898845430298983	199	17
458	2030	1	38	50	2	77	6	42	2	32	0	15	14	1	3	7	0.5	0.523598775598299	50	40	0.92	1.16808048521424	0.782608695652174	0.898845430298983	248	16
459	2030	1	38	50	2	77	6	42	3	23	1	23	20	3	3	2	0.1	0.10016742116156	49	41	0.86	1.03526967248051	0.534883720930233	0.564370120667867	244	11
460	2032	4	35	50	2	84	8	47	1	34	0	13	13	0	3	3	0.230769230769231	0.232868178258082	50	44	0.94	1.22263030552194	0.723404255319149	0.808720336080263	199	13
461	2032	4	35	50	2	84	8	47	2	29	0	15	14	1	6	2	0.142857142857143	0.143347568905365	50	42	0.86	1.03526967248051	0.723404255319149	0.808720336080263	247	12
462	2032	4	35	50	2	84	8	47	3	32	0	15	15	0	3	3	0.2	0.201357920790331	50	44	0.94	1.22263030552194	0.680851063829787	0.748923993814907	237	16
463	2034	3	38	50	1	72	3	54	1	28	1	18	18	0	3	4	0.222222222222222	0.224093092301371	49	43	0.92	1.16808048521424	0.608695652173913	0.654415562249177	180	17
464	2034	3	38	50	1	72	3	54	2	32	0	18	17	1	0	4	0.235294117647059	0.237521170781446	50	45	0.98	1.37046148447178	0.608695652173913	0.654415562249177	243	13
465	2034	3	38	50	1	72	3	54	3	35	1	14	13	1	0	3	0.230769230769231	0.232868178258082	49	45	0.96	1.28700221758657	0.729166666666667	0.817103434174177	250	19
466	2035	4	38	50	1	78	11	50	1	11	30	9	7	2	0	0	0	0	20	18	0.36	0.36826789343664	0.611111111111111	0.657463556381644	118	14
467	2035	4	38	50	1	78	11	50	2	6	33	8	5	3	3	0	0	0	17	11	0.22	0.221814470496794	0.611111111111111	0.657463556381644	116	8
468	2035	4	38	50	1	78	11	50	3	4	30	14	11	3	2	1	0.0909090909090909	0.0910347780374151	20	14	0.3	0.304692654015397	0.266666666666667	0.269932795833403	124	11
469	2038	3	34	50	1	71	20	66	1	37	0	11	11	0	2	0	0	0	50	49	0.96	1.28700221758657	0.770833333333333	0.880148258236974	200	22
470	2038	3	34	50	1	71	20	66	2	35	0	11	10	1	4	3	0.3	0.304692654015397	50	43	0.9	1.11976951499863	0.770833333333333	0.880148258236974	250	18
471	2038	3	34	50	1	71	20	66	3	39	0	10	10	0	1	3	0.3	0.304692654015397	50	46	0.98	1.37046148447178	0.795918367346939	0.920523020140515	246	14
472	2046	4	42	50	2	67	7	64	1	32	0	14	12	2	4	4	0.333333333333333	0.339836909454122	50	40	0.88	1.075862200454	0.727272727272727	0.814339942126525	185	18
473	2046	4	42	50	2	67	7	64	2	34	0	15	14	1	1	5	0.357142857142857	0.365207221290367	50	43	0.96	1.28700221758657	0.727272727272727	0.814339942126525	230	13
474	2046	4	42	NA	2	67	7	64	3	NA	NA	NA	NA	NA	NA	NA	NA	NA	NA	NA	NA	NA	NA	NA	NA	NA
475	2047	4	42	50	2	69	7	60	1	48	0	1	1	0	1	0	0	0	50	49	0.98	1.37046148447178	0.979591836734694	1.3684206412278	200	17
476	2047	4	42	50	2	69	7	60	2	45	1	4	4	0	0	1	0.25	0.252680255142079	49	48	0.98	1.37046148447178	0.979591836734694	1.3684206412278	250	9
477	2047	4	42	NA	2	69	7	60	3	NA	NA	NA	NA	NA	NA	NA	NA	NA	NA	NA	NA	NA	NA	NA	250	9
478	2049	1	39	50	2	51	7	39	1	40	0	8	8	0	2	4	0.5	0.523598775598299	50	44	0.96	1.28700221758657	0.833333333333333	0.985110783337746	194	12
479	2049	1	39	50	2	51	7	39	2	43	0	5	5	0	2	1	0.2	0.201357920790331	50	48	0.96	1.28700221758657	0.833333333333333	0.985110783337746	249	16
480	2049	1	39	50	2	51	7	39	3	44	0	6	6	0	0	0	0	0	50	50	1	1.5707963267949	0.88	1.075862200454	227	17
481	2054	1	39	50	2	71	7	41	1	30	7	10	10	0	3	2	0.2	0.201357920790331	43	38	0.8	0.927295218001612	0.75	0.848062078981481	176	25
482	2054	1	39	50	2	71	7	41	2	23	5	16	16	0	6	2	125	0.125327831168065	45	39	0.78	0.894665817234235	0.75	0.848062078981481	231	15
483	2054	1	39	NA	2	71	7	41	3	NA	NA	NA	NA	NA	NA	NA	NA	NA	NA	NA	NA	NA	NA	NA	250	19
484	2055	1	39	50	1	59	5	19	1	33	8	8	6	2	1	1	0.166666666666667	0.167448079219689	42	38	0.78	0.894665817234235	0.846153846153846	1.00872652378927	134	17
485	2055	1	39	50	1	59	5	19	2	27	3	13	12	1	7	2	0.166666666666667	0.167448079219689	47	38	0.78	0.894665817234235	0.846153846153846	1.00872652378927	185	15
486	2055	1	39	50	1	59	5	19	3	33	4	13	13	0	0	3	0.230769230769231	0.232868178258082	45	43	0.92	1.16808048521424	0.717391304347826	0.800050544029733	236	15
487	2060	4	47	50	2	79	18	49	1	14	12	24	22	2	0	1	0.0454545454545455	0.0454702124169972	38	35	0.72	0.80380231893303	0.388888888888889	0.399425239880595	166	7
488	2060	4	47	50	2	79	18	49	2	13	5	30	27	3	2	3	0.111111111111111	0.111341014340964	48	37	0.8	0.927295218001612	0.388888888888889	0.399425239880595	207	11
489	2060	4	47	50	2	79	18	49	3	7	8	35	32	3	0	4	125	0.125327831168065	41	35	0.78	0.894665817234235	0.179487179487179	0.180465140396016	187	11
490	2062	5	52	50	2	72	7	44	1	31	0	17	16	1	2	6	375	0.384396774495639	50	41	0.94	1.22263030552194	0.659574468085106	0.720252481625479	198	11
491	2062	5	52	50	2	72	7	44	2	41	0	7	7	0	2	2	0.285714285714286	0.289751701436047	50	48	0.96	1.28700221758657	0.659574468085106	0.720252481625479	250	12
492	2062	5	52	NA	2	72	7	44	3	NA	NA	NA	NA	NA	NA	NA	NA	NA	NA	NA	NA	NA	NA	NA	250	12
493	2065	5	36	50	2	56	7	37	1	33	1	14	14	0	2	3	0.214285714285714	0.215960498684956	49	44	0.94	1.22263030552194	0.702127659574468	0.778381183404491	195	13
494	2065	5	36	50	2	56	7	37	2	33	0	15	15	0	2	4	0.266666666666667	0.269932795833403	50	44	0.96	1.28700221758657	0.702127659574468	0.778381183404491	245	13
495	2065	5	36	NA	2	56	7	37	3	NA	NA	NA	NA	NA	NA	NA	NA	NA	NA	NA	NA	NA	NA	NA	NA	NA
496	2073	1	41	50	1	73	11	63	1	28	2	19	18	1	1	0	0	0	48	46	0.92	1.16808048521424	0.608695652173913	0.654415562249177	141	19
497	2073	1	41	50	1	73	11	63	2	29	3	16	14	2	2	2	0.142857142857143	0.143347568905365	47	43	0.86	1.03526967248051	0.608695652173913	0.654415562249177	188	15
498	2073	1	41	50	1	73	11	63	3	33	5	12	12	0	0	2	0.166666666666667	0.167448079219689	46	43	0.9	1.11976951499863	0.733333333333333	0.823211977125876	210	17
499	2076	1	36	50	2	69	7	54	1	41	0	6	6	0	3	2	0.333333333333333	0.339836909454122	50	46	0.94	1.22263030552194	0.872340425531915	1.05996920176074	183	12
500	2076	1	36	50	2	69	7	54	2	44	0	5	5	0	1	2	0.4	0.411516846067488	50	48	0.98	1.37046148447178	0.872340425531915	1.05996920176074	250	14
501	2076	1	36	50	2	69	7	54	3	39	0	8	8	0	3	4	0.5	0.523598775598299	50	43	0.94	1.22263030552194	0.829787234042553	0.978726329815214	NA	NA
502	2077	1	36	50	2	59	7	30	1	24	9	14	14	0	3	5	0.357142857142857	0.365207221290367	41	35	0.76	0.863313115015554	0.631578947368421	0.683588059172443	190	14
503	2077	1	36	50	2	59	7	30	2	21	10	15	15	0	4	3	0.2	0.201357920790331	40	33	0.72	0.80380231893303	0.631578947368421	0.683588059172443	232	25
504	2077	1	36	NA	2	59	7	30	3	NA	NA	NA	NA	NA	NA	NA	NA	NA	NA	NA	NA	NA	NA	NA	NA	NA
505	2081	1	36	50	2	64	15	62	1	43	0	6	6	0	1	2	0.333333333333333	0.339836909454122	50	47	0.98	1.37046148447178	0.877551020408163	1.07073054059729	180	20
506	2081	1	36	50	2	64	15	62	2	39	1	8	8	0	2	2	0.25	0.252680255142079	49	46	0.94	1.22263030552194	0.877551020408163	1.07073054059729	157	19
507	2081	1	36	NA	2	64	15	62	3	NA	NA	NA	NA	NA	NA	NA	NA	NA	NA	NA	NA	NA	NA	NA	NA	NA
508	2085	1	32	50	2	75	2	25	1	22	6	20	19	1	1	3	0.157894736842105	0.1585582806377	44	38	0.82	0.961411018764102	0.536585365853659	0.566385365622083	193	12
509	2085	1	32	50	2	75	2	25	2	20	4	25	23	2	1	0	0	0	45	43	0.86	1.03526967248051	0.536585365853659	0.566385365622083	217	10
510	2085	1	32	50	2	75	2	25	3	20	1	25	23	2	4	1	0.0434782608695652	0.0434919707901158	49	42	0.86	1.03526967248051	0.465116279069767	0.483765958420738	220	7
511	2087	1	35	50	1	68	2	39	1	39	2	7	6	1	2	3	0.5	0.523598775598299	48	43	0.9	1.11976951499863	0.866666666666667	1.04848150498885	152	14
512	2087	1	35	50	1	68	2	39	2	39	2	6	5	1	3	3	0.6	0.643501108793284	48	41	0.88	1.075862200454	0.866666666666667	1.04848150498885	235	14
513	2087	1	35	NA	1	68	2	39	3	NA	NA	NA	NA	NA	NA	NA	NA	NA	NA	NA	NA	NA	NA	NA	NA	NA
514	2088	1	35	50	2	58	3	48	1	45	0	3	3	0	2	1	0.333333333333333	0.339836909454122	50	47	0.96	1.28700221758657	0.9375	1.21537512510467	192	19
515	2088	1	35	50	2	58	3	48	2	47	0	1	1	0	2	0	0	0	50	49	0.96	1.28700221758657	0.9375	1.21537512510467	230	29
516	2088	1	35	50	2	58	3	48	3	48	0	2	2	0	0	0	0	0	49	50	1	1.5707963267949	0.96	1.28700221758657	173	27
517	2089	3	34	50	1	64	7	33	1	21	5	18	18	0	6	1	0.0555555555555556	0.0555841732809175	45	39	0.78	0.894665817234235	0.538461538461538	0.568610300264182	189	13
518	2089	3	34	50	1	64	7	33	2	19	3	25	24	1	3	6	0.25	0.252680255142079	47	38	0.86	1.03526967248051	0.538461538461538	0.568610300264182	203	19
519	2089	3	34	50	1	64	7	33	3	34	2	14	14	0	0	1	0.0714285714285714	0.0714894498855205	48	47	0.96	1.28700221758657	0.708333333333333	0.787134277997099	245	14
520	2090	1	34	50	1	61	17	70	1	32	7	10	10	0	1	4	0.4	0.411516846067488	43	39	0.84	0.9972832223718	0.761904761904762	0.866248908342051	157	20
521	2090	1	34	50	1	61	17	70	2	34	4	10	10	0	2	3	0.3	0.304692654015397	46	42	0.88	1.075862200454	0.761904761904762	0.866248908342051	208	15
522	2090	1	34	50	1	61	17	70	3	34	5	10	10	0	0	0	0	0	45	44	0.88	1.075862200454	0.772727272727273	0.883126674883775	201	19
523	2092	5	37	50	2	72	1	24	1	12	15	18	17	1	4	2	0.117647058823529	0.117920152025249	35	29	0.58	0.618728690672251	0.413793103448276	0.426616683382696	151	16
524	2092	5	37	50	2	72	1	24	2	15	17	17	15	2	1	4	0.266666666666667	0.269932795833403	33	26	0.6	0.643501108793284	0.413793103448276	0.426616683382696	205	15
525	2092	5	37	50	2	72	1	24	3	15	17	16	16	0	0	1	0.0625	0.0625407617964914	34	30	0.62	0.668742703202372	0.483870967741935	0.505072589745866	250	13
526	2095	1	29	50	2	63	13	59	1	35	1	11	11	0	3	2	0.181818181818182	0.182835136992909	49	44	0.92	1.16808048521424	0.760869565217391	0.86465211469719	167	14
527	2095	1	29	50	2	63	13	59	2	38	0	11	11	0	1	0	0	0	50	49	0.98	1.37046148447178	0.760869565217391	0.86465211469719	176	14
528	2095	1	29	50	2	63	13	59	3	32	0	17	17	0	1	3	0.176470588235294	0.17739960444037	50	46	0.98	1.37046148447178	0.653061224489796	0.711619687183647	201	11
529	2098	1	33	50	2	56	7	43	1	47	0	2	1	1	1	1	1	1.5707963267949	50	48	0.96	1.28700221758657	0.979166666666667	1.36631612782636	250	16
530	2098	1	33	50	2	56	7	43	2	46	0	3	3	0	1	2	0.666666666666667	0.729727656226966	50	47	0.98	1.37046148447178	0.979166666666667	1.36631612782636	249	11
531	2098	1	33	50	2	56	7	43	3	50	0	0	0	0	0	0	NA	NA	50	50	1	1.5707963267949	1	1.5707963267949	250	18
532	2101	1	36	50	2	55	6	47	1	46	0	2	2	0	2	1	0.5	0.523598775598299	50	48	0.96	1.28700221758657	0.958333333333333	1.28110933279778	192	7
533	2104	5	36	50	2	72	5	33	1	32	9	8	8	0	1	2	0.25	0.252680255142079	41	38	0.8	0.927295218001612	0.8	0.927295218001612	186	15
534	2104	5	36	50	2	72	5	33	2	36	3	8	7	1	3	1	0.142857142857143	0.143347568905365	47	43	0.86	1.03526967248051	0.8	0.927295218001612	174	11
535	2104	5	36	50	2	72	5	33	3	38	4	8	8	0	0	2	0.25	0.252680255142079	46	44	0.92	1.16808048521424	0.826086956521739	0.972128273959354	221	16
536	2108	1	33	50	1	51	21	69	1	26	8	16	16	0	0	6	375	0.384396774495639	42	36	0.84	0.9972832223718	0.619047619047619	0.667529444635833	229	27
537	2108	1	33	50	1	51	21	69	2	30	1	17	17	0	2	3	0.176470588235294	0.17739960444037	49	44	0.94	1.22263030552194	0.619047619047619	0.667529444635833	204	22
538	2108	1	33	50	1	51	21	69	3	36	1	13	13	0	0	3	0.230769230769231	0.232868178258082	49	46	0.98	1.37046148447178	0.73469387755102	0.825215328030001	174	17
539	2111	5	36	50	2	55	14	67	1	42	0	7	7	0	1	5	0.714285714285714	0.795602953484535	50	44	0.98	1.37046148447178	0.857142857142857	1.02969680083775	250	20
540	2111	5	36	50	2	55	14	67	2	41	0	8	8	0	1	3	375	0.384396774495639	49	46	0.98	1.37046148447178	0.857142857142857	1.02969680083775	235	27
541	2111	5	36	50	2	55	14	67	3	44	0	6	6	0	0	0	0	0	50	50	1	1.5707963267949	0.88	1.075862200454	240	25
542	2114	1	31	50	1	54	14	64	1	35	0	14	14	0	1	4	0.285714285714286	0.289751701436047	50	45	0.98	1.37046148447178	0.714285714285714	0.795602953484535	242	20
543	2114	1	31	50	1	54	14	64	2	33	0	17	17	0	0	5	0.294117647058824	0.298532201184876	50	45	1	1.5707963267949	0.714285714285714	0.795602953484535	227	22
544	2114	1	31	50	1	54	14	64	3	40	0	10	9	1	0	5	0.555555555555556	0.589030970216274	50	44	0.98	1.37046148447178	0.816326530612245	0.955022143650914	192	NA
545	2116	2	28	50	2	76	7	39	1	32	0	17	17	0	1	6	0.352941176470588	0.360712720363525	49	44	0.98	1.37046148447178	0.653061224489796	0.711619687183647	237	11
546	2116	2	28	50	2	76	7	39	2	36	0	12	12	0	2	4	0.333333333333333	0.339836909454122	50	45	0.96	1.28700221758657	0.653061224489796	0.711619687183647	213	11
547	2116	2	28	50	2	76	7	39	3	17	1	28	26	2	4	5	0.192307692307692	0.193513192510785	50	40	0.86	1.03526967248051	0.395348837209302	0.406447597294777	189	4
548	2120	1	36	50	2	65	7	39	1	41	2	7	6	1	0	2	0.333333333333333	0.339836909454122	48	45	0.94	1.22263030552194	0.872340425531915	1.05996920176074	248	12
549	2120	1	36	50	2	65	7	39	2	42	0	8	8	0	0	2	0.25	0.252680255142079	50	48	1	1.5707963267949	0.872340425531915	1.05996920176074	240	12
550	2120	1	36	NA	2	65	7	39	3	NA	NA	NA	NA	NA	NA	NA	NA	NA	NA	NA	NA	NA	NA	NA	NA	NA
551	2121	4	32	50	1	80	5	39	1	21	9	19	15	4	1	5	0.333333333333333	0.339836909454122	41	31	0.72	0.80380231893303	0.583333333333333	0.622826585412003	208	8
552	2121	4	32	50	1	80	5	39	2	14	10	23	19	4	3	7	0.368421052631579	0.377310032359749	40	28	0.66	0.72081876087009	0.583333333333333	0.622826585412003	207	5
553	2121	4	32	NA	1	80	5	39	3	NA	NA	NA	NA	NA	NA	NA	NA	NA	NA	NA	NA	NA	NA	NA	NA	NA
554	2122	3	32	50	1	68	5	42	1	26	0	23	23	0	1	3	0.130434782608696	0.130807496077707	50	46	0.98	1.37046148447178	0.530612244897959	0.559322717291836	249	15
555	2122	3	32	50	1	68	5	42	2	24	0	23	23	0	3	4	0.173913043478261	0.174801883373694	50	43	0.94	1.22263030552194	0.530612244897959	0.559322717291836	244	15
556	2122	3	32	NA	1	68	5	42	3	NA	NA	NA	NA	NA	NA	NA	NA	NA	NA	NA	NA	NA	NA	NA	NA	16
557	2125	1	31	50	2	68	6	62	1	47	0	2	2	0	1	1	0.5	0.523598775598299	50	48	0.98	1.37046148447178	0.959183673469388	1.28410118898417	248	10
558	2125	1	31	50	2	68	6	62	2	46	0	3	2	1	1	0	0	0	50	48	0.96	1.28700221758657	0.959183673469388	1.28410118898417	213	21
559	2125	1	31	50	2	68	6	62	3	49	0	1	1	0	0	0	0	0	50	50	1	1.5707963267949	0.98	1.37046148447178	250	9
560	2130	1	33	50	2	51	7	45	1	33	0	16	16	0	1	5	0.3125	0.317823703927881	50	44	0.98	1.37046148447178	0.673469387755102	0.738892152894681	250	16
561	2130	1	33	50	2	51	7	45	2	45	0	4	4	0	1	2	0.5	0.523598775598299	50	47	0.98	1.37046148447178	0.673469387755102	0.738892152894681	246	19
562	2130	1	33	50	2	51	7	45	3	42	1	7	7	0	0	2	0.285714285714286	0.289751701436047	49	47	0.98	1.37046148447178	0.857142857142857	1.02969680083775	250	14
563	2137	1	26	50	1	66	17	68	1	38	2	9	9	0	1	2	0.222222222222222	0.224093092301371	48	45	0.94	1.22263030552194	0.808510638297872	0.941616841674364	228	25
564	2137	1	26	50	1	66	17	68	2	40	0	10	10	0	0	1	0.1	0.10016742116156	50	49	1	1.5707963267949	0.808510638297872	0.941616841674364	227	24
565	2137	1	26	50	1	66	17	68	3	35	0	12	12	0	3	3	0.25	0.252680255142079	50	44	0.94	1.22263030552194	0.74468085106383	0.840056530912845	230	21
566	2139	1	31	50	2	62	5	33	1	34	0	14	12	2	2	1	0.0833333333333333	0.083430086610615	50	45	0.92	1.16808048521424	0.739130434782609	0.831778447780979	239	13
567	2139	1	31	50	2	62	5	33	2	32	0	15	14	1	3	4	0.285714285714286	0.289751701436047	48	42	0.92	1.16808048521424	0.739130434782609	0.831778447780979	229	11
568	2139	1	31	50	2	62	5	33	3	43	0	7	6	1	0	1	0.166666666666667	0.167448079219689	50	48	0.98	1.37046148447178	0.877551020408163	1.07073054059729	248	14
569	2143	1	39	50	1	76	12	57	1	25	12	10	9	1	3	5	0.555555555555556	0.589030970216274	38	30	0.68	0.747762634659921	0.735294117647059	0.826100541927077	224	16
570	2143	1	39	50	1	76	12	57	2	32	2	11	10	1	5	1	0.1	0.10016742116156	47	41	0.84	0.9972832223718	0.735294117647059	0.826100541927077	228	17
571	2143	1	39	50	1	76	12	57	3	28	7	14	14	0	1	3	0.214285714285714	0.215960498684956	44	39	0.84	0.9972832223718	0.666666666666667	0.729727656226966	222	13
572	2146	3	38	50	2	72	8	28	1	16	4	29	29	0	1	4	0.137931034482759	0.138372177385107	46	41	0.9	1.11976951499863	0.355555555555556	0.363508396412629	236	11
573	2146	3	38	50	2	72	8	28	2	19	1	28	25	3	2	4	0.16	0.160690652951911	49	41	0.88	1.075862200454	0.355555555555556	0.363508396412629	216	15
574	2146	3	38	50	2	72	8	28	3	19	1	27	26	1	3	3	0.115384615384615	0.115642192516294	49	44	0.9	1.11976951499863	0.422222222222222	0.435895376237223	240	15
575	2150	5	31	50	2	57	10	47	1	34	0	13	13	0	3	2	0.153846153846154	0.154459598484184	50	45	0.94	1.22263030552194	0.723404255319149	0.808720336080263	235	16
576	2150	5	31	50	2	57	10	47	2	37	2	10	10	0	1	2	0.2	0.201357920790331	48	45	0.94	1.22263030552194	0.723404255319149	0.808720336080263	241	14
577	2150	5	31	NA	2	57	10	47	3	NA	NA	NA	NA	NA	NA	NA	NA	NA	NA	NA	NA	NA	NA	NA	NA	NA
578	2151	3	31	50	2	66	7	23	1	9	26	12	11	1	2	0	0	0	24	21	0.4	0.411516846067488	0.45	0.466765339047296	128	8
579	2151	3	31	50	2	66	7	23	2	18	8	15	14	1	8	3	0.214285714285714	0.215960498684956	43	31	0.64	0.694498265626556	0.45	0.466765339047296	203	9
580	2151	3	31	50	2	66	7	23	3	25	14	11	10	1	0	3	0.3	0.304692654015397	36	32	0.7	0.775397496610753	0.714285714285714	0.795602953484535	197	14
581	2157	2	39	50	1	72	12	29	1	16	21	8	8	0	5	2	0.25	0.252680255142079	30	23	0.48	0.500654712404588	0.666666666666667	0.729727656226966	158	22
582	2157	2	39	50	1	72	12	29	2	17	14	18	15	3	1	2	0.133333333333333	0.133731589409942	36	30	0.64	0.694498265626556	0.666666666666667	0.729727656226966	185	12
583	2157	2	NA	50	1	72	12	29	3	21	17	12	11	1	0	1	0.0909090909090909	0.0910347780374151	32	31	0.64	0.694498265626556	0.65625	0.715838060225111	158	15
584	2159	5	38	50	2	60	11	37	1	36	0	12	12	0	2	3	0.25	0.252680255142079	50	45	0.96	1.28700221758657	0.75	0.848062078981481	202	11
585	2159	5	38	50	2	60	11	37	2	38	0	10	10	0	2	3	0.3	0.304692654015397	50	45	0.96	1.28700221758657	0.75	0.848062078981481	217	10
586	2159	5	38	50	2	60	11	37	3	36	0	10	10	0	4	5	0.5	0.523598775598299	50	42	0.92	1.16808048521424	0.782608695652174	0.898845430298983	213	8
587	2160	5	38	50	2	72	7	27	1	28	1	17	17	0	4	4	0.235294117647059	0.237521170781446	49	42	0.9	1.11976951499863	0.622222222222222	0.671578176617915	236	15
588	2160	5	38	50	2	72	7	27	2	39	0	9	9	0	2	2	0.222222222222222	0.224093092301371	50	47	0.96	1.28700221758657	0.622222222222222	0.671578176617915	209	19
589	2160	5	38	50	2	72	7	27	3	35	0	13	12	1	2	2	0.166666666666667	0.167448079219689	50	46	0.94	1.22263030552194	0.74468085106383	0.840056530912845	220	22
590	2169	1	34	50	1	55	7	37	1	35	0	13	12	1	2	2	0.166666666666667	0.167448079219689	50	46	0.94	1.22263030552194	0.74468085106383	0.840056530912845	176	6
591	2169	1	34	50	1	55	7	37	2	35	0	15	14	1	0	4	0.285714285714286	0.289751701436047	50	45	0.98	1.37046148447178	0.74468085106383	0.840056530912845	221	10
592	2169	1	34	NA	1	55	7	37	3	NA	NA	NA	NA	NA	NA	NA	NA	NA	NA	NA	NA	NA	NA	NA	NA	NA
593	2172	3	34	50	2	64	7	26	1	18	9	21	17	4	2	1	0.0588235294117647	0.0588575059470812	41	34	0.7	0.775397496610753	0.514285714285714	0.540174570306572	192	9
594	2172	3	34	50	2	64	7	26	2	21	5	21	15	6	3	3	0.2	0.201357920790331	45	33	0.72	0.80380231893303	0.514285714285714	0.540174570306572	205	15
595	2172	3	34	50	2	64	7	26	3	12	2	32	27	5	3	3	0.111111111111111	0.111341014340964	48	38	0.78	0.894665817234235	0.307692307692308	0.312766721941545	229	11
596	2176	3	32	50	2	73	16	40	1	11	1	37	37	0	1	4	0.108108108108108	0.108319806515118	50	45	0.96	1.28700221758657	0.229166666666667	0.231221479457349	247	9
597	2176	3	32	50	2	73	16	40	2	13	1	31	29	2	5	2	0.0689655172413793	0.0690203040380642	49	42	0.84	0.9972832223718	0.229166666666667	0.231221479457349	237	5
598	2176	3	32	50	2	73	16	40	3	34	6	10	10	0	0	1	0.1	0.10016742116156	45	43	0.88	1.075862200454	0.772727272727273	0.883126674883775	164	7
599	2177	1	32	50	2	57	8	33	1	36	1	12	11	1	1	4	0.363636363636364	0.372168533960326	49	44	0.94	1.22263030552194	0.765957446808511	0.872529294676934	233	16
600	2177	1	32	50	2	57	8	33	2	35	2	12	12	0	1	3	0.25	0.252680255142079	48	45	0.94	1.22263030552194	0.765957446808511	0.872529294676934	248	19
601	2177	1	32	50	2	57	8	33	3	43	0	7	7	0	0	1	0.142857142857143	0.143347568905365	50	49	1	1.5707963267949	0.86	1.03526967248051	250	20
602	2184	1	36	50	1	75	4	23	1	33	0	15	14	1	2	4	0.285714285714286	0.289751701436047	50	43	0.94	1.22263030552194	0.702127659574468	0.778381183404491	239	14
603	2184	1	36	50	1	75	4	23	2	38	0	9	9	0	3	1	0.111111111111111	0.111341014340964	50	48	0.94	1.22263030552194	0.702127659574468	0.778381183404491	217	11
604	2184	1	36	NA	1	75	4	23	3	NA	NA	NA	NA	NA	NA	NA	NA	NA	NA	NA	NA	NA	NA	NA	NA	NA
605	2188	1	36	50	2	62	7	59	1	37	0	11	11	0	2	4	0.363636363636364	0.372168533960326	50	44	0.96	1.28700221758657	0.770833333333333	0.880148258236974	244	15
606	2188	1	36	50	2	62	7	59	2	35	0	13	13	0	2	4	0.307692307692308	0.312766721941545	50	45	0.96	1.28700221758657	0.770833333333333	0.880148258236974	221	20
607	2188	1	36	NA	2	62	7	59	3	NA	NA	NA	NA	NA	NA	NA	NA	NA	NA	NA	NA	NA	NA	NA	NA	NA
608	2190	1	36	50	1	66	10	70	1	44	0	5	5	0	1	0	0	0	50	49	0.98	1.37046148447178	0.897959183673469	1.11510995862781	239	27
609	2190	1	36	50	1	66	10	70	2	46	0	4	4	0	0	0	0	0	50	50	1	1.5707963267949	0.897959183673469	1.11510995862781	241	32
610	2190	1	36	NA	1	66	10	70	3	NA	NA	NA	NA	NA	NA	NA	NA	NA	NA	NA	NA	NA	NA	NA	NA	NA
611	2197	3	36	50	2	73	5	34	1	20	13	16	16	0	1	3	0.1875	0.188616386175404	37	33	0.72	0.80380231893303	0.555555555555556	0.589030970216274	223	11
612	2197	3	36	50	2	73	5	34	2	18	6	23	21	2	3	2	0.0952380952380952	0.0953826590082094	44	39	0.78	0.894665817234235	0.555555555555556	0.589030970216274	234	10
613	2197	3	36	NA	2	73	5	34	3	NA	NA	NA	NA	NA	NA	NA	NA	NA	NA	NA	NA	NA	NA	NA	NA	NA
614	2202	1	36	50	2	70	7	30	1	32	0	15	15	0	3	2	0.133333333333333	0.133731589409942	50	47	0.94	1.22263030552194	0.680851063829787	0.748923993814907	248	18
615	2202	1	36	50	2	70	7	30	2	36	0	13	13	0	1	5	0.384615384615385	0.394791119699762	50	45	0.98	1.37046148447178	0.680851063829787	0.748923993814907	235	19
616	2202	1	36	NA	2	70	7	30	3	NA	NA	NA	NA	NA	NA	NA	NA	NA	NA	NA	NA	NA	NA	NA	NA	NA
617	2204	1	54	50	1	66	8	52	1	11	27	10	10	0	2	2	0.2	0.201357920790331	23	20	0.42	0.433445320069886	0.523809523809524	0.551316969131883	149	15
618	2204	1	54	50	1	66	8	52	2	16	21	9	9	0	4	2	0.222222222222222	0.224093092301371	29	23	0.5	0.523598775598299	0.523809523809524	0.551316969131883	163	16
619	2204	1	54	50	1	66	8	52	3	11	22	12	9	3	5	1	0.111111111111111	0.111341014340964	28	20	0.4	0.411516846067488	0.55	0.582364237868743	157	8
620	2205	1	36	50	2	65	10	64	1	41	0	9	9	0	0	2	0.222222222222222	0.224093092301371	50	48	1	1.5707963267949	0.82	0.961411018764102	217	20
621	2205	1	36	50	2	65	10	64	2	47	0	3	3	0	0	0	0	0	50	50	1	1.5707963267949	0.82	0.961411018764102	213	21
622	2205	1	36	NA	2	65	10	64	3	NA	NA	NA	NA	NA	NA	NA	NA	NA	NA	NA	NA	NA	NA	NA	206	20
623	2207	1	33	50	2	62	13	67	1	44	1	4	4	0	1	1	0.25	0.252680255142079	47	48	0.96	1.28700221758657	0.916666666666667	1.15965846447255	248	24
624	2207	1	33	50	2	62	13	67	2	48	0	2	2	0	0	1	0.5	0.523598775598299	50	49	1	1.5707963267949	0.916666666666667	1.15965846447255	250	24
625	2207	1	33	50	2	62	13	67	3	46	0	4	4	0	0	1	0.25	0.252680255142079	50	49	1	1.5707963267949	0.92	1.16808048521424	246	26
626	2209	1	31	50	1	63	7	40	1	31	1	16	14	2	2	4	0.285714285714286	0.289751701436047	49	41	0.9	1.11976951499863	0.688888888888889	0.759955085665845	244	12
627	2209	1	31	50	1	63	7	40	2	30	0	18	18	0	2	6	0.333333333333333	0.339836909454122	50	42	0.96	1.28700221758657	0.688888888888889	0.759955085665845	210	17
628	2209	1	31	50	1	63	7	40	3	36	1	11	11	0	2	4	0.363636363636364	0.372168533960326	49	44	0.94	1.22263030552194	0.765957446808511	0.872529294676934	210	17
629	2217	1	31	50	1	64	11	54	1	42	0	6	5	1	2	2	0.4	0.411516846067488	50	46	0.94	1.22263030552194	0.893617021276596	1.10534039227418	227	12
630	2217	1	31	50	1	64	11	54	2	39	0	9	8	1	2	1	125	0.125327831168065	50	46	0.94	1.22263030552194	0.893617021276596	1.10534039227418	234	14
631	2217	1	31	50	1	64	11	54	3	46	0	4	4	0	0	2	0.5	0.523598775598299	50	48	1	1.5707963267949	0.92	1.16808048521424	249	12
632	2223	5	36	50	1	69	7	40	1	36	3	10	10	0	1	2	0.2	0.201357920790331	47	44	0.92	1.16808048521424	0.782608695652174	0.898845430298983	237	13
633	2223	5	36	50	1	69	7	40	2	41	2	6	6	0	1	1	0.166666666666667	0.167448079219689	48	46	0.94	1.22263030552194	0.782608695652174	0.898845430298983	235	17
634	2223	5	36	NA	1	69	7	40	3	NA	NA	NA	NA	NA	NA	NA	NA	NA	NA	NA	NA	NA	NA	NA	NA	NA
635	2228	5	32	50	2	60	7	29	1	17	3	23	19	4	7	2	0.105263157894737	0.105458525399318	47	35	0.72	0.80380231893303	0.472222222222222	0.491810094565444	231	13
636	2228	5	32	50	2	60	7	29	2	20	4	19	16	3	7	2	125	0.125327831168065	46	36	0.72	0.80380231893303	0.472222222222222	0.491810094565444	241	14
637	2228	5	32	50	2	60	7	29	3	21	1	26	21	5	2	2	0.0952380952380952	0.0953826590082094	49	41	0.84	0.9972832223718	0.5	0.523598775598299	233	17
638	2234	5	32	50	2	61	7	37	1	28	8	12	12	0	2	1	0.0833333333333333	0.083430086610615	42	39	0.8	0.927295218001612	0.7	0.775397496610753	172	16
639	2234	5	32	50	2	61	7	37	2	33	8	9	8	1	0	2	0.25	0.252680255142079	42	39	0.82	0.961411018764102	0.7	0.775397496610753	190	16
640	2234	5	32	NA	2	61	7	37	3	NA	NA	NA	NA	NA	NA	NA	NA	NA	NA	NA	NA	NA	NA	NA	190	16
641	2235	3	45	50	2	72	7	26	1	37	0	13	12	1	0	3	0.25	0.252680255142079	50	46	0.98	1.37046148447178	0.755102040816326	0.855809748758018	229	12
642	2235	3	45	50	2	72	7	26	2	43	0	5	5	0	2	2	0.4	0.411516846067488	50	46	0.96	1.28700221758657	0.755102040816326	0.855809748758018	225	7
643	2235	3	45	50	2	72	7	26	3	32	3	13	13	0	2	3	0.230769230769231	0.232868178258082	47	43	0.9	1.11976951499863	0.711111111111111	0.791077297853454	201	10
644	2239	5	48	50	1	69	10	33	1	26	4	19	16	3	1	1	0.0625	0.0625407617964914	46	41	0.84	0.9972832223718	0.619047619047619	0.667529444635833	224	9
645	2239	5	48	50	1	69	10	33	2	40	2	8	7	1	0	1	0.142857142857143	0.143347568905365	48	46	0.94	1.22263030552194	0.619047619047619	0.667529444635833	250	19
646	2239	5	48	NA	1	69	10	33	3	NA	NA	NA	NA	NA	NA	NA	NA	NA	NA	NA	NA	NA	NA	NA	202	11
647	2241	3	40	50	1	69	6	44	1	36	2	10	9	1	2	3	0.333333333333333	0.339836909454122	48	42	0.9	1.11976951499863	0.8	0.927295218001612	243	18
648	2241	3	40	50	1	69	6	44	2	47	2	1	1	0	0	0	0	0	48	48	0.96	1.28700221758657	0.8	0.927295218001612	187	26
649	2241	3	40	50	1	69	6	44	3	41	1	8	8	0	0	2	0.25	0.252680255142079	49	47	0.98	1.37046148447178	0.836734693877551	0.991292923922802	233	22
650	2252	1	36	50	2	63	6	58	1	40	2	8	8	0	0	6	0.75	0.848062078981481	48	42	0.96	1.28700221758657	0.833333333333333	0.985110783337746	244	14
651	2252	1	36	50	2	63	6	58	2	48	0	2	2	0	0	0	0	0	50	50	1	1.5707963267949	0.833333333333333	0.985110783337746	250	14
652	2252	1	36	50	2	63	6	58	3	45	0	5	5	0	0	2	0.4	0.411516846067488	50	48	1	1.5707963267949	0.9	1.11976951499863	250	11
653	2260	3	36	50	1	54	7	45	1	43	0	7	7	0	0	5	0.714285714285714	0.795602953484535	50	45	1	1.5707963267949	0.86	1.03526967248051	162	13
654	2260	3	36	NA	1	54	7	45	2	NA	NA	2	2	0	NA	0	0	0	NA	NA	NA	NA	0.86	1.03526967248051	230	17
655	2260	3	36	50	1	54	7	45	3	48	0	2	2	0	0	1	0.5	0.523598775598299	50	49	1	1.5707963267949	0.96	1.28700221758657	206	15
656	2263	2	42	50	1	74	7	49	1	22	2	21	20	1	5	3	0.15	0.150568272776686	48	40	0.84	0.9972832223718	0.523809523809524	0.551316969131883	225	14
657	2263	2	42	50	1	74	7	49	2	17	0	31	31	0	2	4	0.129032258064516	0.129393017505469	50	45	0.96	1.28700221758657	0.523809523809524	0.551316969131883	225	17
658	2263	2	42	NA	1	74	7	49	3	NA	NA	NA	NA	NA	NA	NA	NA	NA	NA	NA	NA	NA	NA	NA	245	12
659	2267	1	35	50	2	76	5	32	1	22	13	11	9	2	4	2	0.222222222222222	0.224093092301371	36	29	0.62	0.668742703202372	0.709677419354839	0.7890402351468	221	16
660	2267	1	35	50	2	76	5	32	2	31	4	15	15	0	0	3	0.2	0.201357920790331	46	43	0.92	1.16808048521424	0.709677419354839	0.7890402351468	226	21
661	2267	1	35	50	2	76	5	32	3	22	10	14	11	3	4	2	0.181818181818182	0.182835136992909	40	32	0.66	0.72081876087009	0.666666666666667	0.729727656226966	202	16
662	2278	1	34	50	2	73	9	66	1	49	0	0	0	0	0	0	NA	NA	50	50	0.98	1.37046148447178	1	1.5707963267949	241	15
663	2278	1	34	50	2	73	9	66	2	47	0	3	3	0	0	1	0.333333333333333	0.339836909454122	50	49	1	1.5707963267949	1	1.5707963267949	250	15
664	2278	1	34	50	2	73	9	66	3	50	0	0	0	0	1	0	NA	NA	50	50	1	1.5707963267949	1	1.5707963267949	234	12
665	2279	3	39	50	2	82	8	34	1	32	1	13	12	1	3	2	0.166666666666667	0.167448079219689	49	43	0.88	1.075862200454	0.727272727272727	0.814339942126525	238	11
666	2279	3	39	50	2	82	8	34	2	33	2	15	15	0	0	5	0.333333333333333	0.339836909454122	48	43	0.96	1.28700221758657	0.727272727272727	0.814339942126525	250	17
667	2279	3	39	NA	2	82	8	34	3	NA	NA	NA	NA	NA	NA	NA	NA	NA	NA	NA	NA	NA	NA	NA	250	11
668	2284	1	32	50	1	70	7	70	1	41	0	9	9	0	0	5	0.555555555555556	0.589030970216274	50	45	1	1.5707963267949	0.82	0.961411018764102	215	18
669	2284	1	32	68	1	70	7	70	2	64	0	4	4	0	0	1	0.25	0.252680255142079	68	67	1.36	NA	0.82	0.961411018764102	250	23
670	2284	1	32	50	1	70	7	70	3	41	0	9	9	0	0	4	0.444444444444444	0.460553991681322	50	46	1	1.5707963267949	0.82	0.961411018764102	224	23
671	2285	1	37	50	1	58	11	59	1	40	1	6	5	1	3	2	0.4	0.411516846067488	49	44	0.9	1.11976951499863	0.888888888888889	1.09491407713448	198	11
672	2285	1	37	50	1	58	11	59	2	43	0	7	7	0	0	0	0	0	50	50	1	1.5707963267949	0.888888888888889	1.09491407713448	250	15
673	2285	1	37	NA	1	58	11	59	3	NA	NA	NA	NA	NA	NA	NA	NA	NA	NA	NA	NA	NA	NA	NA	214	12
674	2286	1	32	50	2	61	20	60	1	43	0	5	5	0	2	2	0.4	0.411516846067488	50	46	0.96	1.28700221758657	0.895833333333333	1.11030290173584	197	19
675	2286	1	32	50	2	61	20	60	2	46	1	3	3	0	0	1	0.333333333333333	0.339836909454122	49	48	0.98	1.37046148447178	0.895833333333333	1.11030290173584	163	22
676	2286	1	32	50	2	61	20	60	3	47	0	2	2	0	1	0	0	0	50	49	0.98	1.37046148447178	0.959183673469388	1.28410118898417	225	24
677	2290	4	33	50	2	66	4	48	1	30	0	15	15	0	5	1	0.0666666666666667	0.0667161484102253	50	46	0.9	1.11976951499863	0.666666666666667	0.729727656226966	238	12
678	2290	4	33	50	2	66	4	48	2	41	2	7	7	0	0	1	0.142857142857143	0.143347568905365	48	47	0.96	1.28700221758657	0.666666666666667	0.729727656226966	250	8
679	2290	4	33	50	2	66	4	48	3	22	0	25	24	1	3	2	0.0833333333333333	0.083430086610615	50	44	0.92	1.16808048521424	0.478260869565217	0.49867334706189	249	8
680	2291	1	32	50	1	80	12	48	1	31	0	18	18	0	1	5	0.277777777777778	0.281480073230845	50	44	0.98	1.37046148447178	0.63265306122449	0.684974238647619	247	17
681	2291	1	32	50	1	80	12	48	2	39	1	10	10	0	0	0	0	0	49	49	0.98	1.37046148447178	0.63265306122449	0.684974238647619	250	22
682	2291	1	32	50	1	80	12	48	3	38	0	12	12	0	0	3	0.25	0.252680255142079	50	47	1	1.5707963267949	0.76	0.863313115015554	220	16
683	2292	3	33	50	1	81	4	28	1	3	5	40	35	5	2	3	0.0857142857142857	0.0858195905058957	49	35	0.76	0.863313115015554	0.0789473684210526	0.0790296083287366	224	8
684	2292	3	33	50	1	81	4	28	2	3	10	37	27	10	0	0	0	0	40	30	0.6	0.643501108793284	0.0789473684210526	0.0790296083287366	195	7
685	2292	3	33	NA	1	81	4	28	3	NA	NA	NA	NA	NA	NA	NA	NA	NA	NA	NA	NA	NA	NA	NA	195	7
686	2293	1	36	50	2	84	7	22	1	20	0	29	27	2	1	2	0.0740740740740741	0.0741419822337629	50	45	0.94	1.22263030552194	0.425531914893617	0.439549592448177	227	8
687	2293	1	36	50	2	84	7	22	2	32	7	11	11	0	0	0	0	0	45	43	0.86	1.03526967248051	0.425531914893617	0.439549592448177	250	9
688	2293	1	36	NA	2	84	7	22	3	NA	NA	NA	NA	NA	NA	NA	NA	NA	NA	NA	NA	NA	NA	NA	NA	NA
689	2297	4	37	50	2	71	5	45	1	20	0	30	30	0	0	7	0.233333333333333	0.2355042367208	50	43	1	1.5707963267949	0.4	0.411516846067488	233	7
690	2297	4	37	50	2	71	5	45	2	9	3	34	33	1	2	3	0.0909090909090909	0.0910347780374151	47	43	0.84	0.9972832223718	0.4	0.411516846067488	230	6
691	2297	4	37	NA	2	71	5	45	3	NA	NA	NA	NA	NA	NA	NA	NA	NA	NA	NA	NA	NA	NA	NA	NA	NA
692	2299	1	37	50	2	75	20	75	1	38	5	5	5	0	2	0	0	0	45	43	0.86	1.03526967248051	0.883720930232558	1.08375394726497	220	21
693	2299	1	37	50	2	75	20	75	2	39	0	10	10	0	0	1	0.1	0.10016742116156	50	48	0.98	1.37046148447178	0.883720930232558	1.08375394726497	240	20
694	2299	1	37	NA	2	75	20	75	3	NA	NA	NA	NA	NA	NA	NA	NA	NA	NA	NA	NA	NA	NA	NA	239	19
695	2301	1	36	50	2	71	7	27	1	33	2	12	12	0	3	3	0.25	0.252680255142079	48	43	0.9	1.11976951499863	0.733333333333333	0.823211977125876	213	16
696	2301	1	36	50	2	71	7	27	2	38	0	11	11	0	1	1	0.0909090909090909	0.0910347780374151	49	49	0.98	1.37046148447178	0.733333333333333	0.823211977125876	232	12
697	2301	1	36	NA	2	71	7	27	3	NA	NA	NA	NA	NA	NA	NA	NA	NA	NA	NA	NA	NA	NA	NA	237	15
698	2302	1	31	50	1	59	19	74	1	40	4	5	5	0	1	2	0.4	0.411516846067488	46	44	0.9	1.11976951499863	0.888888888888889	1.09491407713448	218	25
699	2302	1	31	50	1	59	19	74	2	46	1	3	2	1	0	0	0	0	49	48	0.96	1.28700221758657	0.888888888888889	1.09491407713448	238	26
700	2302	1	31	50	1	59	19	74	3	45	0	5	5	0	0	1	0.2	0.201357920790331	50	49	1	1.5707963267949	0.9	1.11976951499863	220	24
701	2306	1	34	50	2	79	8	55	1	32	0	18	17	1	0	4	0.235294117647059	0.237521170781446	50	45	0.98	1.37046148447178	0.653061224489796	0.711619687183647	248	14
702	2306	1	34	50	2	79	8	55	2	32	0	18	18	0	0	2	0.111111111111111	0.111341014340964	49	48	1	1.5707963267949	0.653061224489796	0.711619687183647	250	18
703	2306	1	31	50	2	79	8	55	3	29	0	17	17	0	4	5	0.294117647058824	0.298532201184876	50	42	0.92	1.16808048521424	0.630434782608696	0.682113196285875	250	13
704	2307	1	35	50	2	74	8	20	1	31	2	13	13	0	4	6	0.461538461538462	0.479728637675753	48	39	0.88	1.075862200454	0.704545454545455	0.781782429404582	243	10
705	2307	1	35	50	2	74	8	20	2	34	0	11	10	1	5	3	0.3	0.304692654015397	50	41	0.88	1.075862200454	0.704545454545455	0.781782429404582	240	8
706	2307	1	35	NA	2	74	8	20	3	NA	NA	NA	NA	NA	NA	NA	NA	NA	NA	NA	NA	NA	NA	NA	NA	NA
707	2308	1	31	50	2	63	13	69	1	45	0	4	4	0	1	2	0.5	0.523598775598299	50	47	0.98	1.37046148447178	0.918367346938776	1.16393484625273	246	22
708	2308	1	31	50	2	63	13	69	2	46	0	3	3	0	1	3	1	1.5707963267949	50	46	0.98	1.37046148447178	0.918367346938776	1.16393484625273	243	28
709	2308	1	31	50	2	63	13	69	3	49	0	1	1	0	0	0	0	0	50	50	1	1.5707963267949	0.98	1.37046148447178	237	26
710	2309	1	35	50	2	51	7	54	1	41	0	8	8	0	1	2	0.25	0.252680255142079	50	47	0.98	1.37046148447178	0.836734693877551	0.991292923922802	219	19
711	2309	1	35	50	2	51	7	54	2	43	0	6	6	0	1	1	0.166666666666667	0.167448079219689	50	48	0.98	1.37046148447178	0.836734693877551	0.991292923922802	206	13
712	2309	1	35	NA	2	51	7	54	3	NA	NA	NA	NA	NA	NA	NA	NA	NA	NA	NA	NA	NA	NA	NA	221	15
713	2311	1	35	50	2	52	22	74	1	50	0	0	0	0	1	0	NA	NA	50	50	1	1.5707963267949	1	1.5707963267949	229	30
714	2311	1	35	50	2	52	22	74	2	50	0	0	0	0	1	0	NA	NA	50	50	1	1.5707963267949	1	1.5707963267949	240	31
715	2311	1	35	NA	2	52	22	74	3	NA	NA	NA	NA	NA	NA	NA	NA	NA	NA	NA	NA	NA	NA	NA	250	35
716	2312	1	36	50	1	79	3	62	1	44	1	4	4	0	1	1	0.25	0.252680255142079	49	47	0.96	1.28700221758657	0.916666666666667	1.15965846447255	248	15
717	2312	1	36	50	1	79	3	62	2	41	0	8	8	0	1	5	625	0.675131532937032	50	44	0.98	1.37046148447178	0.916666666666667	1.15965846447255	248	17
718	2312	1	36	NA	1	79	3	62	3	NA	NA	NA	NA	NA	NA	NA	NA	NA	NA	NA	NA	NA	NA	NA	NA	NA
719	2313	5	33	50	2	57	10	64	1	41	0	9	9	0	0	4	0.444444444444444	0.460553991681322	50	46	1	1.5707963267949	0.82	0.961411018764102	246	20
720	2313	5	33	50	2	57	10	64	2	40	0	9	8	1	1	1	125	0.125327831168065	50	47	0.96	1.28700221758657	0.82	0.961411018764102	248	25
721	2313	5	33	50	2	57	10	64	3	42	0	8	7	1	0	1	0.142857142857143	0.143347568905365	50	48	0.98	1.37046148447178	0.857142857142857	1.02969680083775	244	26
722	2315	4	32	50	2	66	7	24	1	14	12	22	21	1	2	2	0.0952380952380952	0.0953826590082094	38	34	0.7	0.775397496610753	0.4	0.411516846067488	159	10
723	2315	4	32	50	2	66	7	24	2	17	10	22	19	3	1	3	0.157894736842105	0.1585582806377	40	34	0.72	0.80380231893303	0.4	0.411516846067488	168	10
724	2315	4	32	50	2	66	7	24	3	15	12	22	18	4	1	2	0.111111111111111	0.111341014340964	38	32	0.66	0.72081876087009	0.454545454545455	0.471861837279642	156	11
725	2319	1	35	50	2	50	15	62	1	29	14	6	6	0	1	0	0	0	36	35	0.7	0.775397496610753	0.828571428571429	0.976551294100692	171	16
726	2319	1	35	50	2	50	15	62	2	28	10	12	11	1	0	0	0	0	40	39	0.78	0.894665817234235	0.828571428571429	0.976551294100692	182	18
727	2319	1	35	NA	2	50	15	62	3	NA	NA	NA	NA	NA	NA	NA	NA	NA	NA	NA	NA	NA	NA	NA	219	21
728	2322	4	36	50	2	73	7	25	1	11	1	37	33	4	1	1	0.0303030303030303	0.0303076699661869	49	43	0.88	1.075862200454	0.25	0.252680255142079	211	9
729	2322	4	36	50	2	73	7	25	2	4	4	42	38	4	0	3	0.0789473684210526	0.0790296083287366	46	39	0.84	0.9972832223718	0.25	0.252680255142079	218	7
730	2322	4	36	NA	2	73	7	25	3	NA	NA	NA	NA	NA	NA	NA	NA	NA	NA	NA	NA	NA	NA	NA	NA	NA
731	2324	1	32	50	2	71	3	38	1	32	2	9	8	1	7	3	375	0.384396774495639	48	38	0.8	0.927295218001612	0.8	0.927295218001612	243	19
732	2324	1	32	50	2	71	3	38	2	35	1	10	9	1	4	2	0.222222222222222	0.224093092301371	49	43	0.88	1.075862200454	0.8	0.927295218001612	239	20
733	2324	1	32	50	2	71	3	38	3	36	0	12	11	1	2	1	0.0909090909090909	0.0910347780374151	50	46	0.94	1.22263030552194	0.765957446808511	0.872529294676934	235	20
734	2325	1	34	50	2	80	7	53	1	40	0	9	9	0	1	2	0.222222222222222	0.224093092301371	50	47	0.98	1.37046148447178	0.816326530612245	0.955022143650914	216	13
735	2325	1	34	50	2	80	7	53	2	42	1	7	6	1	0	2	0.333333333333333	0.339836909454122	49	46	0.96	1.28700221758657	0.816326530612245	0.955022143650914	204	14
736	2325	1	34	NA	2	80	7	53	3	NA	NA	NA	NA	NA	NA	NA	NA	NA	NA	NA	NA	NA	NA	NA	202	16
737	3001	1	43	NA	2	51	8	40	1	NA	NA	NA	NA	NA	NA	NA	NA	NA	NA	NA	NA	NA	NA	NA	NA	17
738	3001	1	43	50	2	51	8	40	2	31	5	10	10	0	4	1	0.1	0.10016742116156	45	42	0.82	0.961411018764102	NA	NA	215	18
739	3001	1	43	50	2	51	8	40	3	36	3	10	9	1	1	0	0	0	47	45	0.9	1.11976951499863	0.8	0.927295218001612	234	18
740	3004	1	36	50	2	65	7	23	1	37	0	11	11	0	2	3	0.272727272727273	0.276226630763592	49	45	0.96	1.28700221758657	0.770833333333333	0.880148258236974	155	11
741	3004	1	36	50	2	65	7	23	2	39	0	9	8	1	2	2	0.25	0.252680255142079	50	47	0.94	1.22263030552194	0.770833333333333	0.880148258236974	247	16
742	3004	1	36	50	2	65	7	23	3	38	0	9	9	0	3	0	0	0	50	47	0.94	1.22263030552194	0.808510638297872	0.941616841674364	245	12
743	3006	2	37	50	1	79	7	21	1	8	40	1	1	0	0	0	0	0	10	9	0.18	0.180986451246548	0.888888888888889	1.09491407713448	98	6
744	3006	2	37	NA	1	79	7	21	2	NA	NA	NA	NA	NA	NA	NA	NA	NA	NA	NA	NA	NA	0.888888888888889	1.09491407713448	NA	14
745	3006	2	37	50	1	79	7	21	3	4	39	5	5	0	2	0	0	0	11	10	0.18	0.180986451246548	0.444444444444444	0.460553991681322	97	11
746	3007	1	35	NA	2	60	10	NA	1	NA	NA	NA	NA	NA	NA	NA	NA	NA	NA	NA	NA	NA	NA	NA	NA	23
747	3007	1	35	50	2	60	10	NA	2	45	0	3	3	0	2	1	0.333333333333333	0.339836909454122	49	47	0.96	1.28700221758657	NA	NA	247	18
748	3007	1	35	50	2	60	10	NA	3	47	0	2	2	0	1	1	0.5	0.523598775598299	50	48	0.98	1.37046148447178	0.959183673469388	1.28410118898417	248	12
749	3010	1	47	50	2	68	7	22	1	40	1	9	9	0	0	4	0.444444444444444	0.460553991681322	49	45	0.98	1.37046148447178	0.816326530612245	0.955022143650914	196	14
750	3010	1	47	50	2	68	7	22	2	42	0	8	7	1	0	3	0.428571428571429	0.442911044073639	50	46	0.98	1.37046148447178	0.816326530612245	0.955022143650914	243	13
751	3010	1	47	50	2	68	7	22	3	43	0	7	7	0	0	1	0.142857142857143	0.143347568905365	50	49	1	1.5707963267949	0.86	1.03526967248051	250	16
752	3014	5	46	50	1	66	14	58	1	37	1	12	12	0	0	2	0.166666666666667	0.167448079219689	49	47	0.98	1.37046148447178	0.755102040816326	0.855809748758018	192	16
753	3014	5	46	50	1	66	14	58	2	37	0	13	13	0	0	5	0.384615384615385	0.394791119699762	50	45	1	1.5707963267949	0.755102040816326	0.855809748758018	250	21
754	3014	5	46	50	1	66	14	58	3	35	0	13	13	0	2	1	0.0769230769230769	0.0769991406568236	50	47	0.96	1.28700221758657	0.729166666666667	0.817103434174177	250	21
755	3019	NA	NA	NA	1	74	5	NA	3	NA	NA	NA	NA	NA	NA	NA	NA	NA	NA	NA	NA	NA	NA	NA	NA	NA
756	3020	1	36	50	2	56	14	52	1	42	0	6	6	0	2	2	0.333333333333333	0.339836909454122	50	47	0.96	1.28700221758657	875	1.06543581651074	190	18
757	3020	1	36	50	2	56	14	52	2	46	0	1	1	0	3	0	0	0	50	47	0.94	1.22263030552194	875	1.06543581651074	197	18
758	3020	1	36	50	2	56	14	52	3	48	0	1	1	0	1	1	1	1.5707963267949	50	49	0.98	1.37046148447178	0.979591836734694	1.3684206412278	186	12
759	3021	2	37	50	1	71	4	35	1	30	15	1	1	0	4	0	0	0	35	31	0.62	0.668742703202372	0.967741935483871	1.31610827252553	133	13
760	3021	2	37	50	1	71	4	35	2	31	16	2	2	0	1	1	0.5	0.523598775598299	34	32	0.66	0.72081876087009	0.967741935483871	1.31610827252553	163	13
761	3021	2	37	NA	1	71	4	35	3	NA	NA	NA	NA	NA	NA	NA	NA	NA	NA	NA	NA	NA	NA	NA	NA	NA
762	3023	1	37	50	1	73	7	41	1	32	2	15	15	0	1	1	0.0666666666666667	0.0667161484102253	48	46	0.94	1.22263030552194	0.680851063829787	0.748923993814907	225	14
763	3023	1	37	50	1	73	7	41	2	29	1	17	17	0	3	4	0.235294117647059	0.237521170781446	49	43	0.92	1.16808048521424	0.680851063829787	0.748923993814907	203	11
764	3023	1	37	50	1	73	7	41	3	29	1	20	20	0	0	2	0.1	0.10016742116156	49	47	0.98	1.37046148447178	0.591836734693878	0.633335603311312	192	13
765	3026	5	33	50	2	59	7	39	1	34	0	16	16	0	0	7	0.4375	0.452816594744926	50	43	1	1.5707963267949	0.68	0.747762634659921	242	12
766	3026	5	33	50	2	59	7	39	2	27	4	16	13	3	3	8	0.615384615384615	0.662873823650136	46	32	0.8	0.927295218001612	0.68	0.747762634659921	229	13
767	3026	5	33	50	2	59	7	39	3	35	0	13	13	0	2	6	0.461538461538462	0.479728637675753	50	43	0.96	1.28700221758657	0.729166666666667	0.817103434174177	229	13
768	3031	2	40	50	2	66	7	47	1	33	2	15	15	0	0	4	0.266666666666667	0.269932795833403	49	44	0.96	1.28700221758657	0.6875	0.758040765426236	241	19
769	3031	2	40	50	2	66	7	47	2	35	1	14	14	0	0	6	0.428571428571429	0.442911044073639	50	43	0.98	1.37046148447178	0.6875	0.758040765426236	244	9
770	3031	2	40	50	2	66	7	47	3	28	1	21	21	0	0	7	0.333333333333333	0.339836909454122	49	42	0.98	1.37046148447178	0.571428571428571	0.60824557891021	200	10
771	3032	2	41	50	1	63	7	39	1	43	0	7	7	0	0	2	0.285714285714286	0.289751701436047	50	48	1	1.5707963267949	0.86	1.03526967248051	246	17
772	3032	2	41	50	1	63	7	39	2	45	1	4	4	0	0	1	0.25	0.252680255142079	49	48	0.98	1.37046148447178	0.86	1.03526967248051	239	19
773	3032	2	41	50	1	63	7	39	3	39	1	10	10	0	0	4	0.4	0.411516846067488	49	45	0.98	1.37046148447178	0.795918367346939	0.920523020140515	233	18
774	3036	1	38	50	2	87	17	60	1	33	1	15	15	0	1	4	0.266666666666667	0.269932795833403	49	44	0.96	1.28700221758657	0.6875	0.758040765426236	237	15
775	3036	1	38	NA	2	87	17	60	2	NA	NA	15	14	1	NA	1	0.0714285714285714	0.0714894498855205	NA	NA	NA	NA	0.6875	0.758040765426236	239	19
776	3036	1	38	50	2	87	17	60	3	22	1	26	24	2	1	3	125	0.125327831168065	49	44	0.92	1.16808048521424	0.478260869565217	0.49867334706189	246	17
777	3052	1	39	50	2	53	7	48	1	43	1	4	3	1	2	1	0.333333333333333	0.339836909454122	49	45	0.92	1.16808048521424	0.934782608695652	1.20764658081098	177	17
778	3052	1	39	50	2	53	7	48	2	44	0	6	6	0	0	3	0.5	0.523598775598299	50	47	1	1.5707963267949	0.934782608695652	1.20764658081098	235	16
779	3052	1	39	50	2	53	7	48	3	43	1	6	6	0	0	2	0.333333333333333	0.339836909454122	49	47	0.98	1.37046148447178	0.877551020408163	1.07073054059729	244	16
780	3054	1	45	50	2	73	7	37	1	44	1	4	4	0	1	2	0.5	0.523598775598299	50	46	0.96	1.28700221758657	0.916666666666667	1.15965846447255	250	17
781	3054	1	45	50	2	73	7	37	2	48	0	2	2	0	0	1	0.5	0.523598775598299	50	49	1	1.5707963267949	0.916666666666667	1.15965846447255	240	22
782	3054	1	45	NA	2	73	7	37	3	NA	NA	NA	NA	NA	NA	NA	NA	NA	NA	NA	NA	NA	NA	NA	246	14
783	3060	1	35	50	2	70	7	33	1	32	1	12	12	0	5	3	0.25	0.252680255142079	49	42	0.88	1.075862200454	0.727272727272727	0.814339942126525	244	11
784	3060	1	35	50	2	70	7	33	2	44	0	5	5	0	0	1	0.2	0.201357920790331	50	48	0.98	1.37046148447178	0.727272727272727	0.814339942126525	248	12
785	3060	1	35	50	2	70	7	33	3	32	0	11	11	0	7	1	0.0909090909090909	0.0910347780374151	50	43	0.86	1.03526967248051	0.744186046511628	0.839315468946335	248	11
786	3070	2	37	50	2	62	7	37	1	34	0	12	12	0	4	1	0.0833333333333333	0.083430086610615	50	46	0.92	1.16808048521424	0.739130434782609	0.831778447780979	193	8
787	3070	2	37	50	2	62	7	37	2	40	0	10	10	0	0	1	0.1	0.10016742116156	49	49	1	1.5707963267949	0.739130434782609	0.831778447780979	173	19
788	3070	2	37	50	2	62	7	37	3	30	0	18	18	0	2	5	0.277777777777778	0.281480073230845	50	44	0.96	1.28700221758657	625	0.675131532937032	196	22
789	3073	1	38	50	1	69	4	30	1	38	1	10	10	0	1	1	0.1	0.10016742116156	49	47	0.96	1.28700221758657	0.791666666666667	0.91353217354938	216	11
790	3073	1	38	50	1	69	4	30	2	42	0	8	8	0	0	4	0.5	0.523598775598299	50	46	1	1.5707963267949	0.791666666666667	0.91353217354938	233	14
791	3073	1	38	50	1	69	4	30	3	37	0	13	13	0	0	1	0.0769230769230769	0.0769991406568236	50	49	1	1.5707963267949	0.74	0.833070358341648	240	12
792	3075	1	37	50	2	70	3	53	1	46	0	4	4	0	0	0	0	0	50	50	1	1.5707963267949	0.92	1.16808048521424	186	17
793	3075	1	37	50	2	70	3	53	2	44	0	6	6	0	0	5	0.833333333333333	0.985110783337746	49	45	1	1.5707963267949	0.92	1.16808048521424	188	18
794	3075	1	37	50	2	70	3	53	3	42	0	6	6	0	2	1	0.166666666666667	0.167448079219689	50	48	0.96	1.28700221758657	875	1.06543581651074	226	14
795	3079	4	35	50	2	87	9	46	1	11	16	19	16	3	4	2	125	0.125327831168065	33	25	0.54	0.570437109399922	0.407407407407407	0.419613383569844	206	8
796	3079	4	35	50	2	87	9	46	2	8	29	12	7	5	0	2	0.285714285714286	0.289751701436047	20	13	0.3	0.304692654015397	0.407407407407407	0.419613383569844	150	7
797	3079	4	35	NA	2	87	9	46	3	NA	NA	NA	NA	NA	NA	NA	NA	NA	NA	NA	NA	NA	NA	NA	NA	6
798	3085	2	35	50	2	72	7	36	1	11	2	34	32	2	3	1	0.03125	0.0312550884994952	47	45	0.86	1.03526967248051	0.255813953488372	0.258689578674217	225	12
799	3085	2	35	50	2	72	7	36	2	19	2	29	28	1	0	3	0.107142857142857	0.107348916101869	45	44	0.94	1.22263030552194	0.255813953488372	0.258689578674217	250	13
800	3085	2	35	50	2	72	7	36	3	10	1	36	33	3	3	2	0.0606060606060606	0.0606432240315162	49	42	0.86	1.03526967248051	0.232558139534884	0.234707113836171	204	12
801	3087	2	36	50	2	65	4	40	1	34	3	11	11	0	2	3	0.272727272727273	0.276226630763592	47	44	0.9	1.11976951499863	0.755555555555556	0.85650177216265	242	9
802	3087	2	36	50	2	65	4	40	2	37	3	9	9	0	1	3	0.333333333333333	0.339836909454122	47	43	0.92	1.16808048521424	0.755555555555556	0.85650177216265	239	12
803	3087	2	36	NA	2	65	4	40	3	NA	NA	NA	NA	NA	NA	NA	NA	NA	NA	NA	NA	NA	NA	NA	NA	NA
804	3088	1	34	50	2	71	7	37	1	35	1	10	7	3	4	1	0.142857142857143	0.143347568905365	49	43	0.84	0.9972832223718	0.833333333333333	0.985110783337746	236	9
805	3088	1	34	50	2	71	7	37	2	42	4	4	4	0	0	3	0.75	0.848062078981481	46	43	0.92	1.16808048521424	0.833333333333333	0.985110783337746	238	14
806	3088	1	34	50	2	71	7	37	3	38	1	6	5	1	5	1	0.2	0.201357920790331	49	42	0.86	1.03526967248051	0.883720930232558	1.08375394726497	235	7
807	3089	1	35	50	2	69	3	34	1	33	3	13	13	0	1	2	0.153846153846154	0.154459598484184	47	44	0.92	1.16808048521424	0.717391304347826	0.800050544029733	226	16
808	3089	1	35	50	2	69	3	34	2	38	0	12	12	0	0	3	0.25	0.252680255142079	50	47	1	1.5707963267949	0.717391304347826	0.800050544029733	250	13
809	3089	1	35	50	2	69	3	34	3	34	1	13	13	0	2	3	0.230769230769231	0.232868178258082	49	45	0.94	1.22263030552194	0.723404255319149	0.808720336080263	247	14
810	3090	5	34	50	2	49	7	51	1	44	0	4	4	0	2	0	0	0	50	48	0.96	1.28700221758657	0.916666666666667	1.15965846447255	211	17
811	3090	5	34	50	2	49	7	51	2	45	0	5	5	0	0	2	0.4	0.411516846067488	50	48	1	1.5707963267949	0.916666666666667	1.15965846447255	198	11
812	3090	5	34	50	2	49	7	51	3	49	0	1	1	0	0	0	0	0	50	50	1	1.5707963267949	0.98	1.37046148447178	213	14
813	3094	3	43	50	2	77	7	33	1	24	1	24	24	0	0	4	0.166666666666667	0.167448079219689	49	45	0.96	1.28700221758657	0.5	0.523598775598299	250	7
814	3094	3	43	50	2	77	7	33	2	21	0	26	25	1	3	7	0.28	0.283794109208328	50	40	0.92	1.16808048521424	0.5	0.523598775598299	245	11
815	3094	3	43	NA	2	77	7	33	3	NA	NA	NA	NA	NA	NA	NA	NA	NA	NA	NA	NA	NA	NA	NA	NA	10
816	3098	1	34	50	1	67	7	44	1	30	2	15	15	0	3	4	0.266666666666667	0.269932795833403	47	41	0.9	1.11976951499863	0.666666666666667	0.729727656226966	241	13
817	3098	1	34	50	1	67	7	44	2	35	0	14	14	0	0	3	0.214285714285714	0.215960498684956	50	46	0.98	1.37046148447178	0.666666666666667	0.729727656226966	200	14
818	3098	1	34	50	1	67	7	44	3	35	2	12	12	0	1	5	0.416666666666667	0.429775431304528	48	42	0.94	1.22263030552194	0.74468085106383	0.840056530912845	185	12
819	3099	1	41	50	2	57	5	30	1	41	0	4	4	0	5	2	0.5	0.523598775598299	50	44	0.9	1.11976951499863	0.911111111111111	1.14597189931601	199	11
820	3099	1	41	50	2	57	5	30	2	49	0	1	1	0	0	1	1	1.5707963267949	50	49	1	1.5707963267949	0.911111111111111	1.14597189931601	250	25
821	3099	1	41	NA	2	57	5	30	3	NA	NA	NA	NA	NA	NA	NA	NA	NA	NA	NA	NA	NA	NA	NA	249	9
822	3100	5	35	50	2	69	6	50	1	39	0	10	10	0	1	3	0.3	0.304692654015397	50	47	0.98	1.37046148447178	0.795918367346939	0.920523020140515	185	20
823	3100	5	35	50	2	69	6	50	2	36	1	13	13	0	0	1	0.0769230769230769	0.0769991406568236	50	48	0.98	1.37046148447178	0.795918367346939	0.920523020140515	250	19
824	3100	5	35	NA	2	69	6	50	3	NA	NA	NA	NA	NA	NA	NA	NA	NA	NA	NA	NA	NA	NA	NA	213	18
825	3105	4	36	50	2	61	9	36	1	21	10	17	16	1	2	1	0.0625	0.0625407617964914	40	36	0.74	0.833070358341648	0.567567567567568	0.603548441496974	195	14
826	3105	4	36	50	2	61	9	36	2	29	9	12	12	0	0	0	0	0	41	41	0.82	0.961411018764102	0.567567567567568	0.603548441496974	178	16
827	3105	4	36	NA	2	61	9	36	3	NA	NA	NA	NA	NA	NA	NA	NA	NA	NA	NA	NA	NA	NA	NA	NA	NA
828	3110	5	39	50	2	49	7	53	1	36	4	9	9	0	1	3	0.333333333333333	0.339836909454122	46	43	0.9	1.11976951499863	0.8	0.927295218001612	194	11
829	3110	5	39	50	2	49	7	53	2	36	6	6	6	0	2	2	0.333333333333333	0.339836909454122	44	41	0.84	0.9972832223718	0.8	0.927295218001612	228	13
830	3110	5	39	NA	2	49	7	53	3	NA	NA	NA	NA	NA	NA	NA	NA	NA	NA	NA	NA	NA	NA	NA	NA	12
831	3115	1	35	50	2	53	14	47	1	39	1	9	9	0	1	2	0.222222222222222	0.224093092301371	49	47	0.96	1.28700221758657	0.8125	0.948427838239876	146	4
832	3115	1	35	50	2	53	14	47	2	41	4	5	5	0	0	2	0.4	0.411516846067488	46	44	0.92	1.16808048521424	0.8125	0.948427838239876	119	10
833	3115	1	35	50	2	53	14	47	3	38	1	9	7	2	2	3	0.428571428571429	0.442911044073639	50	42	0.9	1.11976951499863	0.844444444444444	1.0055271427759	163	6
834	3116	1	39	50	2	66	14	58	1	27	0	20	18	2	3	6	0.333333333333333	0.339836909454122	50	39	0.9	1.11976951499863	0.6	0.643501108793284	199	16
835	3116	1	39	50	2	66	14	58	2	32	3	15	15	0	0	2	0.133333333333333	0.133731589409942	46	45	0.94	1.22263030552194	0.6	0.643501108793284	179	13
836	3116	1	39	50	2	66	14	58	3	35	0	11	8	3	4	2	0.25	0.252680255142079	50	41	0.86	1.03526967248051	0.813953488372093	0.950925473018913	229	23
837	3119	1	39	50	2	55	11	64	1	47	0	2	2	0	1	1	0.5	0.523598775598299	50	48	0.98	1.37046148447178	0.959183673469388	1.28410118898417	250	18
838	3119	1	39	50	2	55	11	64	2	47	0	2	2	0	1	2	1	1.5707963267949	50	47	0.98	1.37046148447178	0.959183673469388	1.28410118898417	250	14
839	3119	1	39	50	2	55	11	64	3	50	0	0	0	0	1	0	NA	NA	49	50	1	1.5707963267949	1	1.5707963267949	250	17
840	3121	1	35	50	1	61	5	54	1	32	0	14	14	0	4	3	0.214285714285714	0.215960498684956	49	44	0.92	1.16808048521424	0.695652173913043	0.769327343523146	248	27
841	3121	1	35	50	1	61	5	54	2	39	0	11	11	0	0	3	0.272727272727273	0.276226630763592	50	47	1	1.5707963267949	0.695652173913043	0.769327343523146	225	21
842	3121	1	35	50	1	61	5	54	3	37	0	10	10	0	3	5	0.5	0.523598775598299	50	42	0.94	1.22263030552194	0.787234042553192	0.906310639765373	192	25
843	3128	1	34	50	1	66	9	60	1	37	4	7	7	0	2	2	0.285714285714286	0.289751701436047	46	42	0.88	1.075862200454	0.840909090909091	0.998960878577007	217	24
844	3128	1	34	50	1	66	9	60	2	43	0	7	7	0	0	5	0.714285714285714	0.795602953484535	50	45	1	1.5707963267949	0.840909090909091	0.998960878577007	206	22
845	3132	3	35	50	2	54	8	50	1	27	5	16	13	3	2	2	0.153846153846154	0.154459598484184	45	38	0.8	0.927295218001612	675	0.74096470220302	232	10
846	3132	3	35	50	2	54	8	50	2	30	2	18	18	0	0	4	0.222222222222222	0.224093092301371	48	44	0.96	1.28700221758657	675	0.74096470220302	250	15
847	3132	3	35	50	2	54	8	50	3	32	0	14	13	1	4	1	0.0769230769230769	0.0769991406568236	50	45	0.9	1.11976951499863	0.711111111111111	0.791077297853454	226	10
848	3133	1	36	50	2	76	8	49	1	42	0	7	7	0	1	3	0.428571428571429	0.442911044073639	50	46	0.98	1.37046148447178	0.857142857142857	1.02969680083775	181	15
849	3133	1	36	50	2	76	8	49	2	45	0	5	5	0	0	1	0.2	0.201357920790331	50	49	1	1.5707963267949	0.857142857142857	1.02969680083775	107	23
850	3133	1	36	NA	2	76	8	49	3	NA	NA	NA	NA	NA	NA	NA	NA	NA	NA	NA	NA	NA	NA	NA	NA	NA
851	3134	1	35	50	2	57	5	63	1	44	0	5	5	0	1	2	0.4	0.411516846067488	50	47	0.98	1.37046148447178	0.897959183673469	1.11510995862781	243	19
852	3134	1	35	50	2	57	5	63	2	48	0	2	2	0	0	1	0.5	0.523598775598299	50	49	1	1.5707963267949	0.897959183673469	1.11510995862781	236	14
853	3134	1	35	50	2	57	5	63	3	49	0	1	1	0	0	0	0	0	50	50	1	1.5707963267949	0.98	1.37046148447178	197	15
854	3136	1	36	50	2	68	6	36	1	37	7	3	1	2	3	0	0	0	43	40	0.76	0.863313115015554	0.973684210526316	1.34087448579348	184	15
855	3136	1	36	50	2	68	6	36	3	40	6	4	4	0	0	0	0	0	44	44	0.88	1.075862200454	0.973684210526316	1.34087448579348	228	26
856	3136	1	36	50	2	68	3	36	NA	NA	NA	NA	NA	NA	NA	NA	NA	NA	NA	NA	NA	NA	NA	NA	NA	NA
857	3138	1	36	50	2	75	13	60	1	33	1	13	13	0	3	1	0.0769230769230769	0.0769991406568236	49	46	0.92	1.16808048521424	0.717391304347826	0.800050544029733	237	17
858	3138	1	36	50	2	75	13	60	2	45	0	5	5	0	0	1	0.2	0.201357920790331	50	49	1	1.5707963267949	0.717391304347826	0.800050544029733	250	14
859	3138	1	36	NA	2	75	13	60	3	NA	NA	NA	NA	NA	NA	NA	NA	NA	NA	NA	NA	NA	NA	NA	NA	NA
860	3139	1	34	50	2	76	9	36	1	37	0	12	12	0	1	5	0.416666666666667	0.429775431304528	50	44	0.98	1.37046148447178	0.755102040816326	0.855809748758018	170	7
861	3139	1	34	50	2	76	9	36	2	39	0	7	7	0	4	0	0	0	50	47	0.92	1.16808048521424	0.755102040816326	0.855809748758018	250	12
862	3139	1	34	NA	2	76	9	36	3	NA	NA	NA	NA	NA	NA	NA	NA	NA	NA	NA	NA	NA	NA	NA	250	12
863	3140	3	33	50	2	73	16	58	1	30	7	13	11	2	0	4	0.363636363636364	0.372168533960326	43	37	0.82	0.961411018764102	0.731707317073171	0.820823391669164	219	26
864	3140	3	33	50	2	73	16	58	2	37	7	6	6	0	0	0	0	0	43	43	0.86	1.03526967248051	0.731707317073171	0.820823391669164	250	19
865	3140	3	33	50	2	73	16	58	3	23	1	25	23	2	1	1	0.0434782608695652	0.0434919707901158	49	46	0.92	1.16808048521424	0.5	0.523598775598299	240	16
866	3141	1	33	50	2	82	19	49	1	26	2	19	19	0	3	0	0	0	49	47	0.9	1.11976951499863	0.577777777777778	0.616003394606079	244	19
867	3141	1	33	50	2	82	19	49	2	28	1	20	19	1	1	2	0.105263157894737	0.105458525399318	49	45	0.94	1.22263030552194	0.577777777777778	0.616003394606079	242	25
868	3141	1	33	50	2	82	19	49	3	27	0	21	21	0	2	4	0.19047619047619	0.191647194975416	50	45	0.96	1.28700221758657	0.5625	0.59740641664535	248	19
869	3143	1	33	50	2	75	6	29	1	28	4	18	17	1	0	4	0.235294117647059	0.237521170781446	46	41	0.9	1.11976951499863	0.622222222222222	0.671578176617915	210	27
870	3143	1	33	50	2	75	6	29	2	36	2	12	12	0	0	1	0.0833333333333333	0.083430086610615	49	47	0.96	1.28700221758657	0.622222222222222	0.671578176617915	250	20
871	3143	1	33	50	2	75	6	29	3	24	2	21	21	0	3	5	0.238095238095238	0.240404216769259	48	41	0.9	1.11976951499863	0.533333333333333	0.562536244543856	180	19
872	3150	1	33	50	2	75	6	38	1	23	8	17	17	0	2	2	0.117647058823529	0.117920152025249	41	40	0.8	0.927295218001612	575	0.612604148048622	217	14
873	3150	1	33	50	2	75	6	38	2	19	7	23	22	1	1	5	0.227272727272727	0.22927620321398	43	37	0.82	0.961411018764102	575	0.612604148048622	205	15
874	3150	1	33	50	2	75	6	38	3	22	10	18	17	1	0	3	0.176470588235294	0.17739960444037	40	36	0.78	0.894665817234235	0.564102564102564	0.599345976885814	217	11
875	3152	1	33	50	2	75	13	64	1	45	0	4	4	0	1	1	0.25	0.252680255142079	49	48	0.98	1.37046148447178	0.918367346938776	1.16393484625273	231	15
876	3152	1	33	50	2	75	13	64	2	44	0	4	4	0	2	1	0.25	0.252680255142079	50	48	0.96	1.28700221758657	0.918367346938776	1.16393484625273	233	10
877	3152	1	33	50	2	75	13	64	3	44	0	4	4	0	2	3	0.75	0.848062078981481	50	46	0.96	1.28700221758657	0.916666666666667	1.15965846447255	246	18
878	3153	5	36	50	1	77	10	39	1	30	2	17	17	0	1	4	0.235294117647059	0.237521170781446	48	44	0.94	1.22263030552194	0.638297872340426	0.69228507308355	242	13
879	3153	5	36	50	1	77	10	39	2	39	2	9	9	0	0	3	0.333333333333333	0.339836909454122	49	45	0.96	1.28700221758657	0.638297872340426	0.69228507308355	250	13
880	3153	5	36	NA	1	77	10	39	3	NA	NA	NA	NA	NA	NA	NA	NA	NA	NA	NA	NA	NA	NA	NA	NA	NA
881	3154	1	32	50	1	62	18	69	1	36	1	13	12	1	0	1	0.0833333333333333	0.083430086610615	49	47	0.96	1.28700221758657	0.75	0.848062078981481	227	23
882	3154	1	32	50	1	62	18	69	2	36	4	10	10	0	0	4	0.4	0.411516846067488	46	42	0.92	1.16808048521424	0.75	0.848062078981481	215	25
883	3154	1	32	50	1	62	18	69	3	41	0	8	7	1	1	4	0.571428571428571	0.60824557891021	50	45	0.96	1.28700221758657	0.854166666666667	1.02394615783823	233	23
884	3159	1	36	50	1	73	5	36	1	23	11	9	8	1	7	0	0	0	38	33	0.62	0.668742703202372	0.741935483870968	0.835952517555293	196	14
885	3159	1	36	50	1	73	5	36	2	32	11	7	7	0	0	1	0.142857142857143	0.143347568905365	41	38	0.78	0.894665817234235	0.741935483870968	0.835952517555293	250	11
886	3159	1	36	NA	1	73	5	36	3	NA	NA	NA	NA	NA	NA	NA	NA	NA	NA	NA	NA	NA	NA	NA	NA	NA
887	3160	1	35	50	2	64	18	59	1	44	0	5	5	0	1	1	0.2	0.201357920790331	50	48	0.98	1.37046148447178	0.897959183673469	1.11510995862781	239	21
888	3160	1	35	50	2	64	18	59	2	44	0	3	3	0	3	1	0.333333333333333	0.339836909454122	50	46	0.94	1.22263030552194	0.897959183673469	1.11510995862781	231	24
889	3160	1	35	50	2	64	18	59	3	45	0	5	5	0	0	3	0.6	0.643501108793284	50	47	1	1.5707963267949	0.9	1.11976951499863	236	25
890	3161	1	35	50	2	52	13	66	1	39	0	9	9	0	2	2	0.222222222222222	0.224093092301371	50	46	0.96	1.28700221758657	0.8125	0.948427838239876	234	27
891	3161	1	35	50	2	52	13	66	2	43	0	5	5	0	2	1	0.2	0.201357920790331	50	48	0.96	1.28700221758657	0.8125	0.948427838239876	241	29
892	3161	1	35	NA	2	52	13	66	3	NA	NA	NA	NA	NA	NA	NA	NA	NA	NA	NA	NA	NA	NA	NA	237	29
893	3168	1	39	50	2	52	11	67	1	39	0	11	11	0	0	1	0.0909090909090909	0.0910347780374151	50	49	1	1.5707963267949	0.78	0.894665817234235	250	24
894	3168	1	39	50	2	52	11	67	2	41	0	9	9	0	0	4	0.444444444444444	0.460553991681322	50	46	1	1.5707963267949	0.78	0.894665817234235	250	14
895	3168	1	39	NA	2	52	11	67	3	NA	NA	NA	NA	NA	NA	NA	NA	NA	NA	NA	NA	NA	NA	NA	243	26
896	3169	1	38	50	2	54	14	70	1	32	9	8	7	1	1	3	0.428571428571429	0.442911044073639	41	36	0.78	0.894665817234235	0.82051282051282	0.962307564610537	212	17
897	3169	1	38	50	2	54	14	70	2	35	5	7	7	0	3	3	0.428571428571429	0.442911044073639	45	40	0.84	0.9972832223718	0.82051282051282	0.962307564610537	216	35
898	3169	1	38	NA	2	54	14	70	3	NA	NA	NA	NA	NA	NA	NA	NA	NA	NA	NA	NA	NA	NA	NA	233	30
899	3173	1	34	50	1	60	11	60	1	32	0	18	17	1	0	2	0.117647058823529	0.117920152025249	50	47	0.98	1.37046148447178	0.653061224489796	0.711619687183647	224	17
900	3173	1	34	50	1	60	11	60	2	39	0	11	11	0	0	1	0.0909090909090909	0.0910347780374151	50	49	1	1.5707963267949	0.653061224489796	0.711619687183647	232	24
901	3173	1	34	50	1	60	11	60	3	39	0	11	11	0	0	1	0.0909090909090909	0.0910347780374151	50	49	1	1.5707963267949	0.78	0.894665817234235	226	17
902	3176	5	36	50	2	58	8	34	1	25	3	19	19	0	3	3	0.157894736842105	0.1585582806377	46	41	0.88	1.075862200454	0.568181818181818	0.604294692792688	237	14
903	3176	5	36	50	2	58	8	34	2	31	1	16	15	1	2	4	0.266666666666667	0.269932795833403	49	42	0.92	1.16808048521424	0.568181818181818	0.604294692792688	239	14
904	3176	5	36	NA	2	58	8	34	3	NA	NA	NA	NA	NA	NA	NA	NA	NA	NA	NA	NA	NA	NA	NA	NA	NA
905	3185	1	32	50	2	63	8	54	1	45	0	4	4	0	1	0	0	0	50	49	0.98	1.37046148447178	0.918367346938776	1.16393484625273	248	17
906	3185	1	32	50	2	63	8	54	2	49	0	1	1	0	0	0	0	0	50	50	1	1.5707963267949	0.918367346938776	1.16393484625273	245	17
907	3185	1	32	50	2	63	8	54	3	48	0	2	2	0	0	0	0	0	50	50	1	1.5707963267949	0.96	1.28700221758657	233	15
908	3186	3	36	50	2	80	8	20	1	11	16	16	12	4	7	2	0.166666666666667	0.167448079219689	34	23	0.46	0.477995198518952	0.478260869565217	0.49867334706189	171	5
909	3186	3	36	50	2	80	8	20	2	11	19	19	15	4	1	0	0	0	31	26	0.52	0.546850950695944	0.478260869565217	0.49867334706189	172	6
910	3186	3	36	NA	2	80	8	20	3	NA	NA	NA	NA	NA	NA	NA	NA	NA	NA	NA	NA	NA	NA	NA	NA	NA
911	3187	1	33	50	2	63	9	47	1	41	0	8	8	0	1	4	0.5	0.523598775598299	50	45	0.98	1.37046148447178	0.836734693877551	0.991292923922802	249	18
912	3187	1	33	50	2	63	9	47	2	44	0	6	6	0	0	1	0.166666666666667	0.167448079219689	50	49	1	1.5707963267949	0.836734693877551	0.991292923922802	250	20
913	3187	1	33	NA	2	63	9	47	3	NA	NA	NA	NA	NA	NA	NA	NA	NA	NA	NA	NA	NA	NA	NA	250	16
914	3189	1	32	50	2	57	10	64	1	42	1	5	5	0	2	4	0.8	0.927295218001612	49	44	0.94	1.22263030552194	0.893617021276596	1.10534039227418	245	18
915	3189	1	32	50	2	57	10	64	2	44	0	4	4	0	2	3	0.75	0.848062078981481	50	45	0.96	1.28700221758657	0.893617021276596	1.10534039227418	227	12
916	3189	1	32	50	2	57	10	64	3	46	0	4	3	1	0	1	0.333333333333333	0.339836909454122	50	48	0.98	1.37046148447178	0.938775510204082	1.21905882660945	248	23
917	3190	1	35	50	2	58	8	50	1	36	4	7	7	0	3	3	0.428571428571429	0.442911044073639	47	42	0.86	1.03526967248051	0.837209302325581	0.992160191683592	229	19
918	3190	1	35	50	2	58	8	50	2	39	0	9	8	1	2	1	125	0.125327831168065	50	46	0.94	1.22263030552194	0.837209302325581	0.992160191683592	225	13
919	3190	1	35	50	2	58	8	50	3	NA	NA	NA	NA	NA	NA	NA	NA	NA	NA	NA	NA	NA	NA	NA	NA	NA
920	3193	1	36	50	2	71	7	41	1	40	0	9	8	1	1	3	375	0.384396774495639	50	45	0.96	1.28700221758657	0.833333333333333	0.985110783337746	230	19
921	3193	1	36	50	2	71	7	41	2	45	0	5	5	0	0	1	0.2	0.201357920790331	50	49	1	1.5707963267949	0.833333333333333	0.985110783337746	232	18
922	3193	1	36	NA	2	71	7	41	3	NA	NA	NA	NA	NA	NA	NA	NA	NA	NA	NA	NA	NA	NA	NA	NA	NA
923	3196	1	36	50	2	55	6	36	1	39	7	4	4	0	0	2	0.5	0.523598775598299	43	41	0.86	1.03526967248051	0.906976744186046	1.13604959765296	242	9
924	3196	1	36	50	2	55	6	36	2	38	0	10	10	0	2	2	0.2	0.201357920790331	50	47	0.96	1.28700221758657	0.906976744186046	1.13604959765296	243	15
925	3196	1	36	NA	2	55	6	36	3	NA	NA	NA	NA	NA	NA	NA	NA	NA	NA	NA	NA	NA	NA	NA	NA	NA
926	3201	5	31	50	2	71	18	69	1	45	3	2	2	0	0	0	0	0	47	47	0.94	1.22263030552194	0.957446808510638	1.2780218082064	202	22
927	3201	5	31	50	2	71	18	69	2	49	0	0	0	0	2	0	NA	NA	50	49	0.98	1.37046148447178	0.957446808510638	1.2780218082064	234	24
928	3201	5	31	NA	2	71	18	69	3	NA	NA	NA	NA	NA	NA	NA	NA	NA	NA	NA	NA	NA	NA	NA	226	21
929	3202	1	36	50	2	59	5	34	1	39	2	8	8	0	1	3	375	0.384396774495639	48	44	0.94	1.22263030552194	0.829787234042553	0.978726329815214	239	13
930	3202	1	36	50	2	59	5	34	2	40	2	8	8	0	0	2	0.25	0.252680255142079	48	46	0.96	1.28700221758657	0.829787234042553	0.978726329815214	225	17
931	3202	1	36	NA	2	59	5	34	3	NA	NA	NA	NA	NA	NA	NA	NA	NA	NA	NA	NA	NA	NA	NA	NA	NA
932	3206	4	36	50	2	76	7	27	1	8	25	11	10	1	6	2	0.2	0.201357920790331	24	16	0.36	0.36826789343664	0.444444444444444	0.460553991681322	166	11
933	3206	4	36	50	2	76	7	27	2	7	19	23	17	6	1	3	0.176470588235294	0.17739960444037	31	21	0.48	0.500654712404588	0.444444444444444	0.460553991681322	184	9
934	3206	4	36	NA	2	76	7	27	3	NA	NA	NA	NA	NA	NA	NA	NA	NA	NA	NA	NA	NA	NA	NA	NA	NA
935	3210	4	36	50	1	77	2	21	1	30	15	5	5	0	0	0	0	0	35	35	0.7	0.775397496610753	0.857142857142857	1.02969680083775	232	9
936	3210	4	36	50	1	77	2	21	2	21	8	16	13	3	5	0	0	0	42	35	0.68	0.747762634659921	0.857142857142857	1.02969680083775	222	13
937	3210	4	36	NA	1	77	2	21	3	NA	NA	NA	NA	NA	NA	NA	NA	NA	NA	NA	NA	NA	NA	NA	NA	NA
938	3212	3	36	50	2	65	5	47	1	47	3	0	0	0	1	0	NA	NA	47	47	0.94	1.22263030552194	1	1.5707963267949	210	15
939	3212	3	36	50	2	65	5	47	2	42	3	4	3	1	1	1	0.333333333333333	0.339836909454122	47	45	0.9	1.11976951499863	1	1.5707963267949	198	13
940	3212	3	36	NA	2	65	5	47	3	NA	NA	NA	NA	NA	NA	NA	NA	NA	NA	NA	NA	NA	NA	NA	243	15
