# Supplementary material for: Longitudinal Patterns of the Tip-of-the-Tongue Phenomenon in People With Subjective Cognitive Complaints and Mild Cognitive Impairment
Source: Front Psychol. 2020 Mar 13;11:425. doi: 10.3389/fpsyg.2020.00425 (PMC7083146; doi:10.3389/fpsyg.2020.00425)
Supplement: Supplementary file 2 [file Data_Sheet_2.zip › Supplementary_Material_2/SuppMaterials.Rmd 2]

---
title: "SUPPLEMENTARY MATERIALS: "
output: html_notebook
---

This Rmd file includes the R code for statistical analyses and modelling from the paper "Longitudinal patterns of the Tip-Of-the-Tongue phenomenon in people with subjective cognitive complaints and mild cognitive impairment". Specifically, Tables 2-6 and Figures 2-6.

Additionally, Bayes Factors were added to compare different models.

```{r warning=FALSE, message=FALSE}
# LIBRARIES NEEDED #
library(readxl)
library(car)
library(tidyr)
library(doBy)
library(ggplot2)
library(nlme)
library(lme4)
library(lmerTest)
library(MuMIn)
library(stargazer)
library(lsmeans)
library(AER)
library(kableExtra)

# LOADING AND CLEANING DATA #

PDL_DS <- as.data.frame(read_xlsx("PDL_DS.xlsx",col_types = rep('numeric',27)))

PDL_DS <- PDL_DS[PDL_DS$MEJORA_ESTABLE_EMPEORA %in% c(1,3,4),]

PDL_DS$MEJORA_ESTABLE_EMPEORA <- factor(car::Recode(PDL_DS$MEJORA_ESTABLE_EMPEORA,"1='SCC-Stable';3='MCI-Stable';
                                     4='MCI-Worsened';else='NA'",as.factor=TRUE))

PDL_DS <- PDL_DS[!is.na(PDL_DS$ASSESSMENT),]

PDL_DS$MEJORA_ESTABLE_EMPEORA <- factor(PDL_DS$MEJORA_ESTABLE_EMPEORA,exclude='NA',
                                             levels=c('SCC-Stable','MCI-Stable','MCI-Worsened'))

PDL_DS$SEMANTIC_ACCESS_PROPORTION <- 100*PDL_DS$SEMANTIC_ACCESS_PROPORTION
PDL_DS$PROPORCION_PDL_RESUELTOS <- 100*PDL_DS$PROPORCION_PDL_RESUELTOS
PDL_DS$PHONOLOGICAL_ACCESS_PROPORTION <- 100*PDL_DS$PHONOLOGICAL_ACCESS_PROPORTION

```

# TABLE 2

```{r warning=FALSE, message=FALSE, results='asis'}

#STEP 1: Beyond optimal model  (UNCOMMENT TO REPRODUCE INTERMEDIATE MODELS)

#mod.A0 <- gls(FAMILIARITY~1+ASSESSMENT*MEJORA_ESTABLE_EMPEORA,data=PDL_DS,
#             method='REML',na.action=na.exclude)
#
#mod.B0 <- lme(fixed=FAMILIARITY~1+ASSESSMENT+MEJORA_ESTABLE_EMPEORA,random=~1|Subject,
#             data=PDL_DS,na.action=na.exclude,control=list('optim'))
#
#mod.C0 <- lme(fixed=FAMILIARITY~1+ASSESSMENT*MEJORA_ESTABLE_EMPEORA,random=~1|Subject,
#             data=PDL_DS,
#             na.action=na.exclude,control=list('optim'))
#
#mod.D0 <- lme(fixed=FAMILIARITY~1+ASSESSMENT+MEJORA_ESTABLE_EMPEORA,random=~ASSESSMENT|Subject,
#             data=PDL_DS,na.action=na.exclude,control=list('optim'))
#
#mod.E0 <- lme(fixed=FAMILIARITY~1+ASSESSMENT*MEJORA_ESTABLE_EMPEORA,random=~ASSESSMENT|Subject,
#             data=PDL_DS,
#             na.action=na.exclude,control=list('optim'))
#

#STEP 2: Optimal structure for the random component

#anova(mod.B0,mod.D0)

# STEP 3: Optimal structure for fixed components

#mod.A <- gls(FAMILIARITY~1,data=PDL_DS,method='ML',
#             na.action=na.exclude,control=list('optim'))
#mod.B <- gls(FAMILIARITY~1+ASSESSMENT,data=PDL_DS,method='ML',
#             na.action=na.exclude,control=list('optim'))
#mod.C <- gls(FAMILIARITY~1+ASSESSMENT+MEJORA_ESTABLE_EMPEORA,data=PDL_DS,method='ML',
#             na.action=na.exclude,control=list('optim'))
#mod.D <- gls(FAMILIARITY~1+ASSESSMENT*MEJORA_ESTABLE_EMPEORA,data=PDL_DS,method='ML',
#             na.action=na.exclude,control=list('optim'))
#anova(mod.A,mod.B,mod.C,mod.D)

# STEP 4: Including heteroskedasticity

#vfopt <- varIdent(form=~1|MEJORA_ESTABLE_EMPEORA)
#mod.C2 <- gls(FAMILIARITY~1+ASSESSMENT+MEJORA_ESTABLE_EMPEORA,data=PDL_DS,method='ML',
#              weights=vfopt,
#              na.action=na.exclude,control=list('optim'))
#
#anova(mod.C,mod.C2)

# STEP 5: ADDING COVARS FINAL MODELS

mod.C2 <- lme(fixed=FAMILIARITY~1+scale(DEM_EDAD_EV1)+scale(VOCAB_WAIS_EV1)+ASSESSMENT+MEJORA_ESTABLE_EMPEORA,random=~ASSESSMENT|Subject,data=PDL_DS,
              weights=vfopt,na.action=na.exclude,control=list('optim'))

mod.A2 <- lme(fixed=FAMILIARITY~1+scale(DEM_EDAD_EV1)+scale(VOCAB_WAIS_EV1),random=~ASSESSMENT|Subject,data=PDL_DS,
              weights=vfopt,na.action=na.exclude,control=list('optim'))

mod.D2 <- lme(fixed=FAMILIARITY~1+scale(DEM_EDAD_EV1)+scale(VOCAB_WAIS_EV1)+ASSESSMENT*MEJORA_ESTABLE_EMPEORA,random=~ASSESSMENT|Subject,data=PDL_DS,
              weights=vfopt,na.action=na.exclude,control=list('optim'))

stargazer(mod.A2, mod.C2, mod.D2,type='html',out="test.html", out.header=TRUE,column.labels = c("Model (1)","Model (2)","Model (3)"),model.numbers = FALSE,model.names=FALSE,covariate.labels=c("Age at baseline","Vocabulary-WAIS","Evaluation Time","MCI-Stable","MCI-Worsened","Evaluation Time x MCI-Stable","Evaluation Time x MCI-Worsened","Intercept"))


# BIC-Bayes Factors for comparing GLMMs following Wagenmakers (2007)

BF_BIC0 = '-'
BF_BIC1 = exp((BIC(mod.A2) - BIC(mod.C2))/2)
BF_BIC2 = exp((BIC(mod.C2) - BIC(mod.D2))/2)
BFs <- cbind(Models=paste("Model",1:3),BF=c(BF_BIC0,round(c(BF_BIC1,BF_BIC2),4)))

BFs %>% 
  kable("html",booktabs=TRUE) %>% 
  kable_styling("striped") %>% 
  row_spec(0, bold = T, color = "black", background = "#CCCCCC") %>%
  add_footnote("Model 1 is the null mixed model (i.e. intercept and covariates); Model 2 is the mixed model with main effects; and Model 3 is the mixed model with main effects and interactions",notation='number')


```

## FIGURE 2

```{r echo=FALSE,results='asis',fig.width=6,fig.height=4,fig.pos='H'}
ls.tabla <- data.frame(summary(lsmeans(mod.C2, pairwise~MEJORA_ESTABLE_EMPEORA*ASSESSMENT,at=list(ASSESSMENT=c(0,1,2)),
                                       data=PDL_DS,params=list(weights=vfopt),adjust="tukey"))$lsmeans[c('ASSESSMENT','MEJORA_ESTABLE_EMPEORA',
                                                                  'lsmean','lower.CL','upper.CL')])

ggplot(ls.tabla, aes(x=ASSESSMENT, y=lsmean, linetype=MEJORA_ESTABLE_EMPEORA)) + 
  geom_errorbar(aes(ymin = lower.CL, ymax = upper.CL),
                width = 0.2) +
  geom_line() +
  geom_point(aes(y = lsmean), size = 3, 
             shape = 21, fill = "white") +
  labs(x = "Time", y = bquote("Mean" %+-% "2SE"),
       title = "FAMILIARITY: Marginal means",linetype='Group') +
  theme_bw() +
  scale_x_continuous(breaks=c(0.,1,2),
        labels=c("BL", "T1", "T2"))
```

## TABLE 3

```{r warning=FALSE, message=FALSE, results='asis'}

# EQUIDISPERSION ASSUMPTION 

#rd <- glm(FEELING_OF_KNOWING~1+scale(DEM_EDAD_EV1)+scale(VOCAB_WAIS_EV1)+ASSESSMENT*MEJORA_ESTABLE_EMPEORA,data=PDL_DS, family = poisson)
#dispersiontest(rd,trafo=1)

# STEP 1: Beyond optimal model (UNCOMMENT TO REPRODUCE INTERMEDIATE MODELS)

#mod.A0 <- glmer(FEELING_OF_KNOWING~ASSESSMENT*MEJORA_ESTABLE_EMPEORA+(1|Subject),data=PDL_DS,na.action=na.exclude,family=poisson)

#mod.B0 <- glmer(FEELING_OF_KNOWING~ASSESSMENT+MEJORA_ESTABLE_EMPEORA+(ASSESSMENT|Subject),data=PDL_DS,na.action=na.exclude,family=poisson)

#mod.C0 <- glmer(FEELING_OF_KNOWING~ASSESSMENT*MEJORA_ESTABLE_EMPEORA+(ASSESSMENT|Subject),data=PDL_DS,na.action=na.exclude,family=poisson)


#STEP 2: Optimal structure for the random components

#AIC(mod.A0)
#AIC(mod.B0)
#AIC(mod.C0) 

# STEP 3: Optimal structure for the fixed components

#mod.A <- glmer(FEELING_OF_KNOWING~1+ASSESSMENT+(1|Subject),data=PDL_DS,
#               na.action=na.exclude,family=poisson)
#mod.B <- glmer(FEELING_OF_KNOWING~1+ASSESSMENT+MEJORA_ESTABLE_EMPEORA+(1|Subject),data=PDL_DS,
#               na.action=na.exclude,family=poisson)
#mod.C <- glmer(FEELING_OF_KNOWING~1+ASSESSMENT*MEJORA_ESTABLE_EMPEORA+(1|Subject),data=PDL_DS,
#             na.action=na.exclude,family=poisson)
#anova(mod.A,mod.B,mod.C)

# STEP 4: Final models

mod.A2 <- glmer(FEELING_OF_KNOWING~1+scale(DEM_EDAD_EV1)+scale(VOCAB_WAIS_EV1)+(1|Subject),data=PDL_DS,na.action=na.exclude,family=poisson)

mod.B2 <- glmer(FEELING_OF_KNOWING~1+scale(DEM_EDAD_EV1)+scale(VOCAB_WAIS_EV1)+ASSESSMENT+MEJORA_ESTABLE_EMPEORA+(1|Subject),data=PDL_DS,na.action=na.exclude,family=poisson)

mod.C2 <- glmer(FEELING_OF_KNOWING~1+scale(DEM_EDAD_EV1)+scale(VOCAB_WAIS_EV1)+ASSESSMENT*MEJORA_ESTABLE_EMPEORA+(1|Subject),data=PDL_DS,na.action=na.exclude,family=poisson)

stargazer(mod.A2, mod.B2, mod.C2,type='html',out="test.html", out.header=TRUE,column.labels = c("Model (1)","Model (2)","Model (3)"),model.numbers = FALSE,model.names=FALSE,covariate.labels=c("Age at baseline","Vocabulary-WAIS","Evaluation Time","MCI-Stable","MCI-Worsened","Evaluation Time x MCI-Stable","Evaluation Time x MCI-Worsened","Intercept"))

# BIC-Bayes Factors for comparing GLMMs following Wagenmakers (2007)


BF_BIC0 = '-'
BF_BIC1 = exp((BIC(mod.A2) - BIC(mod.B2))/2)
BF_BIC2 = exp((BIC(mod.B2) - BIC(mod.C2))/2)
BFs <- cbind(Models=paste("Model",1:3),BF=c(BF_BIC0,round(c(BF_BIC1,BF_BIC2),4)))

BFs %>% 
  kable("html",booktabs=TRUE) %>% 
  kable_styling("striped") %>% 
  row_spec(0, bold = T, color = "black", background = "#CCCCCC") %>%
  add_footnote("Model 1 is the null mixed model (i.e. intercepts and covariates only); Model 2 is the mixed model with main effects; and Model 3 is the mixed model with main effects and interactions",notation='number')

```


## FIGURE 3

```{r echo=FALSE,results='asis',fig.width=6,fig.height=4,fig.pos='H'}
ls.tabla <- data.frame(summary(lsmeans(mod.B2, pairwise~MEJORA_ESTABLE_EMPEORA*ASSESSMENT,at=list(ASSESSMENT=c(0,1,2)),
                                       data=PDL_DS,params=list(weights=vfopt),adjust="tukey",transform='unlink'))$lsmeans[c('ASSESSMENT','MEJORA_ESTABLE_EMPEORA',
                                                                  'rate','asymp.LCL','asymp.UCL')])

ggplot(ls.tabla, aes(x=ASSESSMENT, y=rate, linetype=MEJORA_ESTABLE_EMPEORA)) + 
  geom_errorbar(aes(ymin = asymp.LCL, ymax = asymp.UCL),
                width = 0.2) +
  geom_line() +
  geom_point(aes(y = rate), size = 3, 
             shape = 21, fill = "white") +
  labs(x = "Time", y = bquote("Mean" %+-% "2SE"),
       title = "FEELING OF KNOWING: Marginal means",linetype='Group') +
  theme_bw() +
  scale_x_continuous(breaks=c(0.,1,2),
        labels=c("BL", "T1", "T2"))
```


## TABLE 4

```{r warning=FALSE, message=FALSE, results='asis'}

#STEP 1: Beyond optimal model (UNCOMMENT TO REPRODUCE INTERMEDIATE MODELS)
#
#mod.A0 <- gls(SEMANTIC_ACCESS_PROPORTION~1+ASSESSMENT*MEJORA_ESTABLE_EMPEORA,data=PDL_DS,
#             method='REML',na.action=na.exclude)
#
#mod.B0 <- lme(fixed=SEMANTIC_ACCESS_PROPORTION~1+ASSESSMENT+MEJORA_ESTABLE_EMPEORA,random=~1|Subject,
#             data=PDL_DS,na.action=na.exclude,control=list('optim'))
#
#mod.C0 <- lme(fixed=SEMANTIC_ACCESS_PROPORTION~1+ASSESSMENT*MEJORA_ESTABLE_EMPEORA,random=~1|Subject,
#             data=PDL_DS,
#             na.action=na.exclude,control=list('optim'))
#
#mod.D0 <- lme(fixed=SEMANTIC_ACCESS_PROPORTION~1+ASSESSMENT+MEJORA_ESTABLE_EMPEORA,random=~ASSESSMENT|Subject,data=PDL_DS,na.action=na.exclude,control=list('optim'))

#mod.E0 <- lme(fixed=SEMANTIC_ACCESS_PROPORTION~1+ASSESSMENT*MEJORA_ESTABLE_EMPEORA,random=~ASSESSMENT|Subject,data=PDL_DS,na.action=na.exclude,control=list('optim'))


# Step 2: Optimal structure for the random components

#anova(mod.B0,mod.D0)

# Step 3: Optimal structure for the fixed components
#
#mod.A <- gls(SEMANTIC_ACCESS_PROPORTION~1,data=PDL_DS,method='ML',
#             na.action=na.exclude,control=list('optim'))
#mod.B <- gls(SEMANTIC_ACCESS_PROPORTION~1+ASSESSMENT,data=PDL_DS,method='ML',
#             na.action=na.exclude,control=list('optim'))
#mod.C <- gls(SEMANTIC_ACCESS_PROPORTION~1+ASSESSMENT+MEJORA_ESTABLE_EMPEORA,data=PDL_DS,method='ML',
#             na.action=na.exclude,control=list('optim'))
#mod.D <- gls(SEMANTIC_ACCESS_PROPORTION~1+ASSESSMENT*MEJORA_ESTABLE_EMPEORA,data=PDL_DS,method='ML',
#             na.action=na.exclude,control=list('optim'))
#anova(mod.A,mod.B,mod.C,mod.D)


# Step 4: Including heteroskedasticity
#
#vfopt <- varIdent(form=~1|MEJORA_ESTABLE_EMPEORA)
#mod.C2 <- gls(SEMANTIC_ACCESS_PROPORTION~1+ASSESSMENT+MEJORA_ESTABLE_EMPEORA,data=PDL_DS,method='ML',
#              weights=vfopt,
#              na.action=na.exclude,control=list('optim'))

#anova(mod.C,mod.C2)

# Step 5: Final models

vfopt <- varIdent(form=~1|MEJORA_ESTABLE_EMPEORA)
mod.C2 <- lme(fixed=SEMANTIC_ACCESS_PROPORTION~1+scale(DEM_EDAD_EV1)+scale(VOCAB_WAIS_EV1)+ASSESSMENT+MEJORA_ESTABLE_EMPEORA,random=~1|Subject,data=PDL_DS,
              weights=vfopt,na.action=na.exclude,control=list('optim'))

mod.A2 <- lme(fixed=SEMANTIC_ACCESS_PROPORTION~1+scale(DEM_EDAD_EV1)+scale(VOCAB_WAIS_EV1),random=~1|Subject,data=PDL_DS,
              weights=vfopt,na.action=na.exclude,control=list('optim'))

mod.D2 <- lme(fixed=SEMANTIC_ACCESS_PROPORTION~1+scale(DEM_EDAD_EV1)+scale(VOCAB_WAIS_EV1)+ASSESSMENT*MEJORA_ESTABLE_EMPEORA,random=~1|Subject,data=PDL_DS,
              weights=vfopt,na.action=na.exclude,control=list('optim'))

stargazer(mod.A2, mod.C2, mod.D2,type='html',out="test.html", out.header=TRUE,column.labels = c("Model (1)","Model (2)","Model (3)"),model.numbers = FALSE,model.names=FALSE,covariate.labels=c("Age at baseline","Vocabulary-WAIS","Evaluation Time","MCI-Stable","MCI-Worsened","Evaluation Time x MCI-Stable","Evaluation Time x MCI-Worsened","Intercept"))

# BIC-Bayes Factors for comparing GLMMs following Wagenmakers (2007)

BF_BIC0 = '-'
BF_BIC1 = exp((BIC(mod.A2) - BIC(mod.C2))/2)
BF_BIC2 = exp((BIC(mod.C2) - BIC(mod.D2))/2)
BFs <- cbind(Models=paste("Model",1:3),BF=c(BF_BIC0,round(c(BF_BIC1,BF_BIC2),4)))

BFs %>% 
  kable("html",booktabs=TRUE) %>% 
  kable_styling("striped") %>% 
  row_spec(0, bold = T, color = "black", background = "#CCCCCC") %>%
  add_footnote("Model 1 is the null mixed model (i.e. intercepts and covariates only); Model 2 is the mixed model with main effects; and Model 3 is the mixed model with main effects and interactions",notation='number')
```


## FIGURE 4

```{r echo=FALSE,results='asis',fig.width=6,fig.height=4,fig.pos='H'}

ls.tabla <- data.frame(summary(lsmeans(mod.C2, pairwise~MEJORA_ESTABLE_EMPEORA*ASSESSMENT,at=list(ASSESSMENT=c(0,1,2)),
                                       data=PDL_DS,params=list(weights=vfopt),adjust="tukey"))$lsmeans[c('ASSESSMENT','MEJORA_ESTABLE_EMPEORA',
                                                                  'lsmean','lower.CL','upper.CL')])

ggplot(ls.tabla, aes(x=ASSESSMENT, y=lsmean, linetype=MEJORA_ESTABLE_EMPEORA)) + 
  geom_errorbar(aes(ymin = lower.CL, ymax = upper.CL),
                width = 0.2) +
  geom_line() +
  geom_point(aes(y = lsmean), size = 3, 
             shape = 21, fill = "white") +
  labs(x = "Time", y = bquote("Mean" %+-% "2SE"),
       title = "PERCENTAGE SEMANTIC ACCESS: Marginal means",linetype='Group') +
  theme_bw() +
  scale_x_continuous(breaks=c(0.,1,2),
        labels=c("BL", "T1", "T2"))
```

## TABLE 5

```{r warning=FALSE, message=FALSE, results='asis'}

#Step 1: Beyond optimal model

#mod.A0 <- gls(PHONOLOGICAL_ACCESS_PROPORTION~1+ASSESSMENT*MEJORA_ESTABLE_EMPEORA,data=PDL_DS,
#             method='REML',na.action=na.exclude)
#
#mod.B0 <- lme(fixed=PHONOLOGICAL_ACCESS_PROPORTION~1+ASSESSMENT+MEJORA_ESTABLE_EMPEORA,random=~1|Subject,
#             data=PDL_DS,na.action=na.exclude,control=list('optim'))
#
#mod.C0 <- lme(fixed=PHONOLOGICAL_ACCESS_PROPORTION~1+ASSESSMENT*MEJORA_ESTABLE_EMPEORA,random=~1|Subject,
#             data=PDL_DS,
#             na.action=na.exclude,control=list('optim'))

#mod.D0 <- lme(fixed=PHONOLOGICAL_ACCESS_PROPORTION~1+ASSESSMENT+MEJORA_ESTABLE_EMPEORA,random=~ASSESSMENT|Subject,data=PDL_DS,na.action=na.exclude,control=list('optim'))

#mod.E0 <- lme(fixed=PHONOLOGICAL_ACCESS_PROPORTION~1+ASSESSMENT*MEJORA_ESTABLE_EMPEORA,random=~ASSESSMENT|Subject,data=PDL_DS,na.action=na.exclude,control=list('optim'))


#Step 2: Optimal structure for the random components

#anova(mod.B0,mod.D0)

# Step 3: Optimal structure for the fixed components

#mod.A <- gls(PHONOLOGICAL_ACCESS_PROPORTION~1,data=PDL_DS,method='ML',
#             na.action=na.exclude,control=list('optim'))
#mod.B <- gls(PHONOLOGICAL_ACCESS_PROPORTION~1+ASSESSMENT,data=PDL_DS,method='ML',
#             na.action=na.exclude,control=list('optim'))
#mod.C <- gls(PHONOLOGICAL_ACCESS_PROPORTION~1+ASSESSMENT+MEJORA_ESTABLE_EMPEORA,data=PDL_DS,method='ML',
#             na.action=na.exclude,control=list('optim'))
#mod.D <- gls(PHONOLOGICAL_ACCESS_PROPORTION~1+ASSESSMENT*MEJORA_ESTABLE_EMPEORA,data=PDL_DS,method='ML',
#             na.action=na.exclude,control=list('optim'))
#anova(mod.A,mod.B,mod.C,mod.D)

# Step 4: Including heteroskedasticity

#vfopt <- varIdent(form=~1|MEJORA_ESTABLE_EMPEORA)
#mod.C2 <- gls(PHONOLOGICAL_ACCESS_PROPORTION~1+ASSESSMENT+MEJORA_ESTABLE_EMPEORA,data=PDL_DS,method='ML',
#              weights=vfopt,
#              na.action=na.exclude,control=list('optim'))

#anova(mod.C,mod.C2)

# Step 5: Final models

vfopt <- varIdent(form=~1|MEJORA_ESTABLE_EMPEORA)

mod.C2 <- lme(fixed=PHONOLOGICAL_ACCESS_PROPORTION~1+scale(DEM_EDAD_EV1)+scale(VOCAB_WAIS_EV1)+ASSESSMENT+MEJORA_ESTABLE_EMPEORA,random=~ASSESSMENT|Subject,data=PDL_DS,
              weights=vfopt,na.action=na.exclude,control=list('optim'))

mod.A2 <- lme(fixed=PHONOLOGICAL_ACCESS_PROPORTION~1+scale(DEM_EDAD_EV1)+scale(VOCAB_WAIS_EV1),random=~ASSESSMENT|Subject,data=PDL_DS,
              weights=vfopt,na.action=na.exclude,control=list('optim'))

mod.D2 <- lme(fixed=PHONOLOGICAL_ACCESS_PROPORTION~1+scale(DEM_EDAD_EV1)+scale(VOCAB_WAIS_EV1)+ASSESSMENT*MEJORA_ESTABLE_EMPEORA,random=~ASSESSMENT|Subject,data=PDL_DS,
              weights=vfopt,na.action=na.exclude,control=list('optim'))

stargazer(mod.A2, mod.C2, mod.D2,type='html',out="test.html", out.header=TRUE,column.labels = c("Model (1)","Model (2)","Model (3)"),model.numbers = FALSE,model.names=FALSE,covariate.labels=c("Age at baseline","Vocabulary-WAIS","Evaluation Time","MCI-Stable","MCI-Worsened","Evaluation Time x MCI-Stable","Evaluation Time x MCI-Worsened","Intercept"))

# BIC-Bayes Factors for comparing GLMMs following Wagenmakers (2007)


BF_BIC0 = '-'
BF_BIC1 = exp((BIC(mod.A2) - BIC(mod.C2))/2)
BF_BIC2 = exp((BIC(mod.C2) - BIC(mod.D2))/2)
BFs <- cbind(Models=paste("Model",1:3),BF=c(BF_BIC0,round(c(BF_BIC1,BF_BIC2),4)))

BFs %>% 
  kable("html",booktabs=TRUE) %>% 
  kable_styling("striped") %>% 
  row_spec(0, bold = T, color = "black", background = "#CCCCCC") %>%
  add_footnote("Model 1 is the null mixed model (i.e. intercepts and covariates only); Model 2 is the mixed model with main effects; and Model 3 is the mixed model with main effects and interactions",notation='number')

```


## FIGURE 5

```{r echo=FALSE,results='asis',fig.width=6,fig.height=4,fig.pos='H'}

ls.tabla <- data.frame(summary(lsmeans(mod.C2, pairwise~MEJORA_ESTABLE_EMPEORA*ASSESSMENT,at=list(ASSESSMENT=c(0,1,2)),
                                       data=PDL_DS,params=list(weights=vfopt),adjust="tukey"))$lsmeans[c('ASSESSMENT','MEJORA_ESTABLE_EMPEORA',
                                                                  'lsmean','lower.CL','upper.CL')])

ggplot(ls.tabla, aes(x=ASSESSMENT, y=lsmean, linetype=MEJORA_ESTABLE_EMPEORA)) + 
  geom_errorbar(aes(ymin = lower.CL, ymax = upper.CL),
                width = 0.2) +
  geom_line() +
  geom_point(aes(y = lsmean), size = 3, 
             shape = 21, fill = "white") +
  labs(x = "Time", y = bquote("Mean" %+-% "2SE"),
       title = "PERCENTAGE PHONOLOGICAL ACCESS: Marginal means",linetype='Group') +
  theme_bw() +
  scale_x_continuous(breaks=c(0.,1,2),
        labels=c("BL", "T1", "T2"))
```

## TABLE 6

```{r warning=FALSE, message=FALSE, results='asis'}

# EQUIDISPERSION ASSUMPTION

#rd <- glm(FLUIDEZ_SEMANTICA~1+scale(DEM_EDAD_EV1)+scale(VOCAB_WAIS_EV1)+ASSESSMENT*MEJORA_ESTABLE_EMPEORA,data=PDL_DS, family = poisson)
#dispersiontest(rd,trafo=1)


#Step 1: Beyond optimal model

#mod.A0 <- glmer.nb(FLUIDEZ_SEMANTICA~ASSESSMENT*MEJORA_ESTABLE_EMPEORA+(1|Subject),data=PDL_DS,na.action=na.exclude)

#mod.B0 <- glmer.nb(FLUIDEZ_SEMANTICA~ASSESSMENT+MEJORA_ESTABLE_EMPEORA+(ASSESSMENT|Subject),data=PDL_DS,na.action=na.exclude)

#mod.C0 <- glmer.nb(FLUIDEZ_SEMANTICA~ASSESSMENT*MEJORA_ESTABLE_EMPEORA+(ASSESSMENT|Subject),data=PDL_DS,na.action=na.exclude)


#Step 2: Optimal structure for the random components

#AIC(mod.A0)
#AIC(mod.B0)
#AIC(mod.C0)  

# Step 3: Optimal structure for the fixed components

#mod.A <- glmer.nb(FLUIDEZ_SEMANTICA~1+ASSESSMENT+(1|Subject),data=PDL_DS,na.action=na.exclude)
#mod.B <- glmer.nb(FLUIDEZ_SEMANTICA~1+ASSESSMENT+MEJORA_ESTABLE_EMPEORA+(1|Subject),data=PDL_DS,na.action=na.exclude)
#mod.C <- glmer.nb(FLUIDEZ_SEMANTICA~1+ASSESSMENT*MEJORA_ESTABLE_EMPEORA+(1|Subject),data=PDL_DS,na.action=na.exclude)
#anova(mod.A,mod.B,mod.C)

# Final models

mod.A2 <- glmer.nb(FLUIDEZ_SEMANTICA~1+scale(DEM_EDAD_EV1)+scale(VOCAB_WAIS_EV1)+(1|Subject),data=PDL_DS,na.action=na.exclude)

mod.B2 <- glmer.nb(FLUIDEZ_SEMANTICA~1+scale(DEM_EDAD_EV1)+scale(VOCAB_WAIS_EV1)+ASSESSMENT+MEJORA_ESTABLE_EMPEORA+(1|Subject),data=PDL_DS,na.action=na.exclude)

mod.C2 <- glmer.nb(FLUIDEZ_SEMANTICA~1+scale(DEM_EDAD_EV1)+scale(VOCAB_WAIS_EV1)+ASSESSMENT*MEJORA_ESTABLE_EMPEORA+(1|Subject),data=PDL_DS,na.action=na.exclude)

stargazer(mod.A2, mod.B2, mod.C2,type='html',out="test.html", out.header=TRUE,column.labels = c("Model (1)","Model (2)","Model (3)"),model.numbers = FALSE,model.names=FALSE,covariate.labels=c("Age at baseline","Vocabulary-WAIS","Evaluation Time","MCI-Stable","MCI-Worsened","Evaluation Time x MCI-Stable","Evaluation Time x MCI-Worsened","Intercept"))

# BIC-Bayes Factors for comparing GLMMs following Wagenmakers (2007)


BF_BIC0 = '-'
BF_BIC1 = exp((BIC(mod.A2) - BIC(mod.B2))/2)
BF_BIC2 = exp((BIC(mod.B2) - BIC(mod.C2))/2)
BFs <- cbind(Models=paste("Model",1:3),BF=c(BF_BIC0,round(c(BF_BIC1,BF_BIC2),4)))

BFs %>% 
  kable("html",booktabs=TRUE) %>% 
  kable_styling("striped") %>% 
  row_spec(0, bold = T, color = "black", background = "#CCCCCC") %>%
  add_footnote("Model 1 is the null mixed model (i.e. intercepts and covariates only); Model 2 is the mixed model with main effects; and Model 3 is the mixed model with main effects and interactions",notation='number')

```


## FIGURE 6

```{r echo=FALSE,results='asis',fig.width=6,fig.height=4,fig.pos='H'}
ls.tabla <- data.frame(summary(lsmeans(mod.B2, pairwise~MEJORA_ESTABLE_EMPEORA*ASSESSMENT,at=list(ASSESSMENT=c(0,1,2)),
                                       data=PDL_DS,params=list(weights=vfopt),adjust="tukey",transform='unlink'))$lsmeans[c('ASSESSMENT','MEJORA_ESTABLE_EMPEORA',
                                                                  'response','asymp.LCL','asymp.UCL')])

ggplot(ls.tabla, aes(x=ASSESSMENT, y=response, linetype=MEJORA_ESTABLE_EMPEORA)) + 
  geom_errorbar(aes(ymin = asymp.LCL, ymax = asymp.UCL),
                width = 0.2) +
  geom_line() +
  geom_point(aes(y = response), size = 3, 
             shape = 21, fill = "white") +
  labs(x = "Time", y = bquote("Mean" %+-% "2SE"),
       title = "SEMANTIC FLUENCY: Marginal means",linetype='Group') +
  theme_bw() +
  scale_x_continuous(breaks=c(0.,1,2),
        labels=c("BL", "T1", "T2"))
```
